# Supplementary material for: The positional identity of mouse ES cell-generated neurons is affected by BMP signaling
Source: Cell Mol Life Sci. 2012 Oct 16;70(6):1095–111. doi: 10.1007/s00018-012-1182-3 (PMC3578729; doi:10.1007/s00018-012-1182-3)
Supplement: Supplementary file 2 — Supplementary material 2 (XLS 11 kb) [file 18_2012_1182_MOESM2_ESM.xls]

## Sheet: Primer list
name	5'-3' sequence	amplicon (bp)
Β-Actin sense	AATCGTGCGTGACATCAAAG	177
Β-Actin antisense	AAGGAAGGCTGGAAAAGAGC
Oct4 sense	TCAGCTTGGGCTAGAGAAGG	150
Oct4 antisense	GGCAGAGGAAAGGATACAGC
Nestin sense	TGTCCCTTAGTCTGGAAGTGG	199
Nestin antisense	GGGGAAGAGAAGGATGTTGG
NF-L sense	CCATGCAGGACACAATCAAC	184
NF-L antisense	CTACCCACGCTGGTGAAACT
NCAM sense	AGGAGAAATCAGCGTTGGAG	182
NCAM antisense	CGATGTTGGCGTTGTAGATG
BIII-Tubulin sense	TTCTGGTGGACTTGGAACCT	186
BIII-Tubulin antisense	ACTCTTTCCGCACGACATCT
GFAP sense	GGAGAGGGACAACTTTGCAC	164
GFAP antisense	CCAGCGATTCAACCTTTCTC
Pax6 sense	CCTCCTTCACATCAGGTTCC	189
Pax6 antisense	CATAACTCCGCCCATTCACT
FoxG1 sense	CGACCCTGCCCTGTGAGT	107
FoxG1 antisense	GGAAGAAGACCCCTGATTTTG
Six3 sense	TCAACAACCCCACCACCACCTACT	105
Six3 antisense	CACCTCTTTTATGCTTTCTGCCCGC
Wnt7b sense	ATGCCCGTGAGATCAAAAAG	163
Wnt7b antisense	CGGAACTTAGGTAGCGTGGT
Emx2 sense	GGCTAGAGCACGCTTTTGAG	199
Emx2 antisense	CACCGGTTAATGTGGTGTGT
Tbr1 sense	CGCCCTCCTCCATCAAATCCATCG	155
Tbr1 antisense	GCAGTTCTTCTCGCAGTCCCGC
CaM-Kinase-IIa sense	CAATATCGTCCGACTCCATG	178
CaM-Kinase-IIa antisense	CATCTGGTGACAGTGTAGC
Otx2 sense	CCACTTCGGGTATGGACTTG	128
Otx2 antisense	GGTCTTGGCAAACAGAGCTT
Irx3 sense	AGTGCCTTGGAAGTGGAGAA	108
Irx3 antisense	CGAGGAGAGAGCTGATAAGACC
En1 sense	AGTGGCGGTGGTAGTGGA	232
En1 antisense	CCTTCTCGTTCTTTTTCTTCTTT
Nkx2.1 sense	CAATGAGGCTGACGCCCCCG	131
Nkx2.1 antisense	GAAGTGGGTTTCCTGTCTGAGCG
HoxB4 sense	AAAGAGCCCGTCGTCTACC	102
HoxB4 antisense	AGTGTAGGCGGTCCGAGAG
HoxB9 sense	GAAGGAAGCGAGGACAAAGA	188
HoxB9 antisense	AGATTGAGGAGTCTGGCCACT
Gata4 sense	GGAAGACACCCCAATCTCG	75
Gata4 antisense	CATGGCCCCACAATTGAC
Id1 sense	CGACTACATCAGGGACCTGCA	143
Id1 antisense	GAACACATGCCGCCTCGG
BMPR1a sense	GCAAGGATTCACCGAAAGCCCAG	122
BMPR1a antisense	GCTGCCATCAAAGAACGGACCTA
BMPR1b sense	TGGGTGCGTGAAAGATGGAGACC	187
BMPR1b antisense	ACCGTAGAGTGAAACACAGAGGGA
BMP2 sense	ACACAGGGACACACCAACCAT	125
BMP2 antisense	TGTGACCAGCTGTGTTCATCTTG
BMP4 sense	TTCCTGGTAACCGAATGCTGA	114
BMP4 antisense	CCTGAATCTCGGCGACTTTTT
