# Supplementary material for: The positional identity of mouse ES cell-generated neurons is affected by BMP signaling
Source: Cell Mol Life Sci. 2012 Oct 16;70(6):1095–111. doi: 10.1007/s00018-012-1182-3 (PMC3578729; doi:10.1007/s00018-012-1182-3)
Supplement: Supplementary file 3 — Supplementary material 3 (XLS 112 kb) [file 18_2012_1182_MOESM3_ESM.xls]

## Sheet: differentially expressed genes between CDMM and Noggin
Genes differentially expressed between Noggin and CDMM
UPREGULATED
ProbeName	Fold change	GeneSymbol	Description
A_51_P160083	103.88		RIKEN cDNA 1500035N22 gene Gene [Source:MGI Symbol;Acc:MGI:1917508] [ENSMUST00000075081]
A_51_P111669	51.5974	Gpr149	Mus musculus G protein-coupled receptor 149 (Gpr149), mRNA [NM_177346]
A_51_P394997	43.8859	Neurod6	Mus musculus neurogenic differentiation 6 (Neurod6), mRNA [NM_009717]
A_51_P159863	36.1274	Slc4a10	Mus musculus solute carrier family 4, sodium bicarbonate cotransporter-like, member 10 (Slc4a10), mRNA [NM_033552]
A_52_P433188	32.0618		CJ237737 RIKEN full-length enriched mouse cDNA library, C57BL [CJ237737]
A_51_P189043	31.4464	Grm1	Mus musculus glutamate receptor, metabotropic 1 (Grm1), transcript variant 1, mRNA [NM_016976]
A_51_P137293	28.2545	Samd3	Mus musculus sterile alpha motif domain containing 3 (Samd3), transcript variant 1, mRNA [NM_001013766]
A_51_P253984	28.2352	Pcp4	Mus musculus Purkinje cell protein 4 (Pcp4), mRNA [NM_008791]
A_51_P379341	27.7495	Neurod2	Mus musculus neurogenic differentiation 2 (Neurod2), mRNA [NM_010895]
A_51_P472879	27.6541	Masp1	mannan-binding lectin serine peptidase 1 Gene [Source:MGI Symbol;Acc:MGI:88492] [ENSMUST00000023605]
A_51_P211260	26.9075	Dscaml1	Mus musculus Down syndrome cell adhesion molecule-like 1 (Dscaml1), mRNA [NM_001081270]
A_52_P441294	25.3361	Chl1	Mus musculus cell adhesion molecule with homology to L1CAM (Chl1), mRNA [NM_007697]
A_52_P624475	25.005	Neurod2	Mus musculus neurogenic differentiation 2 (Neurod2), mRNA [NM_010895]
A_51_P267017	24.5668	Tbr1	Mus musculus T-box brain gene 1 (Tbr1), mRNA [NM_009322]
A_51_P321579	24.3721	Chd5	Mus musculus chromodomain helicase DNA binding protein 5 (Chd5), transcript variant 2, mRNA [NM_029216]
A_51_P101146	22.4661	Serpinb2	Mus musculus serine (or cysteine) peptidase inhibitor, clade B, member 2 (Serpinb2), transcript variant 1, mRNA [NM_011111]
A_51_P268617	22.3596	Cntnap4	Mus musculus contactin associated protein-like 4 (Cntnap4), mRNA [NM_130457]
A_51_P301603	21.8518	AI854517	PREDICTED: Mus musculus expressed sequence AI854517 (AI854517), mRNA [XM_979851]
A_52_P639522	21.1904	Serpinb2	Mus musculus serine (or cysteine) peptidase inhibitor, clade B, member 2 (Serpinb2), transcript variant 1, mRNA [NM_011111]
A_51_P511612	20.5801		Mus musculus activated spleen cDNA, RIKEN full-length enriched library, clone:F830008E11 product:hypothetical protein, full insert sequence, [AK156110]
A_51_P315154	20.4167	A330074H02Rik	Mus musculus adult male spinal cord cDNA, RIKEN full-length enriched library, clone:A330074H02 product:unclassifiable, full insert sequence, [AK039621]
A_52_P923024	19.6554		Mus musculus 10 days neonate medulla oblongata cDNA, RIKEN full-length enriched library, clone:B830028K19 product:unclassifiable, full insert sequence, [AK046848]
A_52_P256997	19.5186	Car10	Mus musculus carbonic anhydrase 10 (Car10), mRNA [NM_028296]
A_52_P455428	19.1095	Glra2	Mus musculus glycine receptor, alpha 2 subunit (Glra2), mRNA [NM_183427]
A_52_P265051	19.038	6030405A18Rik	Mus musculus RIKEN cDNA 6030405A18 gene (6030405A18Rik), mRNA [NM_177854]
A_52_P193555	18.5194	Trp73	Mus musculus transformation related protein 73 (Trp73), transcript variant 1, mRNA [NM_011642]
A_51_P442993	18.4413	Npas1	Mus musculus neuronal PAS domain protein 1 (Npas1), mRNA [NM_008718]
A_51_P425334	18.0809	1700001F09Rik	Mus musculus RIKEN cDNA 1700001F09 gene (1700001F09Rik), mRNA [NM_027940]
A_52_P444611	17.2923		gamma-aminobutyric acid (GABA) A receptor, subunit gamma 2 Gene [Source:MGI (curated);Acc:MGI:95623] [ENSMUST00000109290]
A_52_P532769	17.2584		PREDICTED: Mus musculus similar to Ig H-chain V-JH1-region (LOC100048770), mRNA [XM_001481209]
A_52_P613769	17.1028	Chl1	Mus musculus cell adhesion molecule with homology to L1CAM (Chl1), mRNA [NM_007697]
A_52_P233279	16.2969	Vwc2	Mus musculus von Willebrand factor C domain containing 2 (Vwc2), mRNA [NM_177033]
A_52_P18299	16.2074	Chd5	Mus musculus chromodomain helicase DNA binding protein 5 (Chd5), transcript variant 1, mRNA [NM_001081376]
A_52_P141641	15.5442	Pclo	Mus musculus piccolo (presynaptic cytomatrix protein) (Pclo), transcript variant 1, mRNA [NM_011995]
A_52_P220498	15.3281		Mus musculus adult male corpora quadrigemina cDNA, RIKEN full-length enriched library, clone:B230315D22 product:unclassifiable, full insert sequence, [AK045858]
A_52_P556433	15.3262	Calb2	Mus musculus calbindin 2 (Calb2), mRNA [NM_007586]
A_52_P326513	15.1385	Kcna4	Mus musculus potassium voltage-gated channel, shaker-related subfamily, member 4 (Kcna4), mRNA [NM_021275]
A_51_P181772	15.1372	Ptpre	Mus musculus protein tyrosine phosphatase, receptor type, E (Ptpre), mRNA [NM_011212]
A_52_P939838	15.0337	Copg2as2	Mus musculus coatomer protein complex, subunit gamma 2, antisense 2 (Copg2as2), non-coding RNA [NR_002845]
A_52_P247185	14.8618	Masp1	Mus musculus 13 days embryo male testis cDNA, RIKEN full-length enriched library, clone:6030458D19 product:mannan-binding lectin serine protease 1, full insert sequence, [AK031598]
A_52_P384479	14.7853	Lrfn5	Mus musculus leucine rich repeat and fibronectin type III domain containing 5 (Lrfn5), mRNA [NM_178714]
A_51_P311436	14.7569	Calb2	Mus musculus calbindin 2 (Calb2), mRNA [NM_007586]
A_51_P159293	14.1711	Zbbx	Mus musculus zinc finger, B-box domain containing (Zbbx), mRNA [NM_172515]
A_51_P433810	13.9182	Npas4	Mus musculus neuronal PAS domain protein 4 (Npas4), mRNA [NM_153553]
A_52_P571780	13.6687	Calb2	Mus musculus calbindin 2 (Calb2), mRNA [NM_007586]
A_51_P497240	13.5486	E330013P04Rik	Mus musculus RIKEN cDNA E330013P04 gene (E330013P04Rik), non-coding RNA [NR_026942]
A_52_P432245	13.4627	Cbln4	Mus musculus cerebellin 4 precursor protein (Cbln4), mRNA [NM_175631]
A_51_P419246	13.3758	5830416P10Rik	Mus musculus RIKEN cDNA 5830416P10 gene (5830416P10Rik), non-coding RNA [NR_028427]
A_52_P235319	13.3375	Ptpre	Mus musculus protein tyrosine phosphatase, receptor type, E (Ptpre), mRNA [NM_011212]
A_51_P432567	12.6207	Foxg1	Mus musculus forkhead box G1 (Foxg1), transcript variant 1, mRNA [NM_008241]
A_52_P538158	12.564	1700001F09Rik	Mus musculus RIKEN cDNA 1700001F09 gene (1700001F09Rik), mRNA [NM_027940]
A_51_P463912	12.3764	Odz1	Mus musculus odd Oz/ten-m homolog 1 (Drosophila) (Odz1), mRNA [NM_011855]
A_51_P393454	12.3467	Ntrk2	Mus musculus neurotrophic tyrosine kinase, receptor, type 2 (Ntrk2), transcript variant 1, mRNA [NM_001025074]
A_52_P163021	12.2932	Slc17a8	Mus musculus solute carrier family 17 (sodium-dependent inorganic phosphate cotransporter), member 8 (Slc17a8), mRNA [NM_182959]
A_51_P406527	12.1839	Kcnd2	Mus musculus potassium voltage-gated channel, Shal-related family, member 2 (Kcnd2), mRNA [NM_019697]
A_52_P467398	11.7934	9330168O09Rik	Mus musculus adult male diencephalon cDNA, RIKEN full-length enriched library, clone:9330168O09 product:unclassifiable, full insert sequence, [AK034249]
A_52_P513177	11.7577	Sla	Mus musculus src-like adaptor (Sla), transcript variant 1, mRNA [NM_001029841]
A_52_P243611	11.741	Dscaml1	Mus musculus Down syndrome cell adhesion molecule-like 1 (Dscaml1), mRNA [NM_001081270]
A_51_P242643	11.6326	Skor1	Mus musculus SKI family transcriptional corepressor 1 (Skor1), transcript variant 1, mRNA [NM_172446]
A_52_P375854	11.5696	4930538E20Rik	Mus musculus adult male testis cDNA, RIKEN full-length enriched library, clone:4930538E20 product:unclassifiable, full insert sequence, [AK019722]
A_52_P679869	11.3608	Pcdh11x	Mus musculus protocadherin 11 X-linked (Pcdh11x), mRNA [NM_001081385]
A_52_P526565	11.2022	Pde1a	Mus musculus phosphodiesterase 1A, calmodulin-dependent (Pde1a), transcript variant 2, mRNA [NM_016744]
A_52_P1084348	11.1341		odd Oz/ten-m homolog 1 (Drosophila) Gene [Source:MGI (curated);Acc:MGI:1345185] [ENSMUST00000115059]
A_52_P447544	10.9932	Gpr149	Mus musculus G protein-coupled receptor 149 (Gpr149), mRNA [NM_177346]
A_52_P571537	10.9295	3110039M20Rik	Mus musculus RIKEN cDNA 3110039M20 gene (3110039M20Rik), non-coding RNA [NR_026733]
A_51_P289482	10.7725	6430519N07Rik	Mus musculus adult male olfactory brain cDNA, RIKEN full-length enriched library, clone:6430519N07 product:unclassifiable, full insert sequence, [AK032319]
A_52_P859742	10.6244		Mus musculus 10 days neonate cortex cDNA, RIKEN full-length enriched library, clone:A830091N05 product:unclassifiable, full insert sequence, [AK044114]
A_51_P255832	10.6068	Omg	Mus musculus oligodendrocyte myelin glycoprotein (Omg), mRNA [NM_019409]
A_52_P124472	10.5874	Kcnd2	Mus musculus potassium voltage-gated channel, Shal-related family, member 2 (Kcnd2), mRNA [NM_019697]
A_52_P395088	10.5787	Pcdh15	Mus musculus protocadherin 15 (Pcdh15), transcript variant K, mRNA [NM_001142746]
A_52_P314370	10.5476	Mgat4c	Mus musculus mannosyl (alpha-1,3-)-glycoprotein beta-1,4-N-acetylglucosaminyltransferase, isozyme C (putative) (Mgat4c), transcript variant 1, mRNA [NM_001162368]
A_51_P277275	10.437	Rit2	Mus musculus Ras-like without CAAX 2 (Rit2), mRNA [NM_009065]
A_51_P266824	10.2115		Mus musculus 16 days embryo head cDNA, RIKEN full-length enriched library, clone:C130041B12 product:unclassifiable, full insert sequence, [AK048223]
A_52_P447567	10.1958		RIKEN cDNA 5330417C22 gene Gene [Source:MGI Symbol;Acc:MGI:1923930] [ENSMUST00000106625]
A_52_P137236	10.184	Cadm2	Mus musculus cell adhesion molecule 2 (Cadm2), transcript variant 1, mRNA [NM_178721]
A_52_P941191	10.1229
A_52_P518270	10.108	Fam70a	Mus musculus family with sequence similarity 70, member A (Fam70a), mRNA [NM_172930]
A_52_P189707	10.0577	Camk2a	Mus musculus calcium/calmodulin-dependent protein kinase II alpha (Camk2a), transcript variant 2, mRNA [NM_177407]
A_51_P279038	9.93336	Ppargc1a	Mus musculus peroxisome proliferative activated receptor, gamma, coactivator 1 alpha (Ppargc1a), transcript variant 1, mRNA [NM_008904]
A_51_P201873	9.8946	Gpr88	Mus musculus G-protein coupled receptor 88 (Gpr88), mRNA [NM_022427]
A_52_P263620	9.84342	AU022229	Mus musculus 10 days neonate medulla oblongata cDNA, RIKEN full-length enriched library, clone:B830020B14 product:unclassifiable, full insert sequence, [AK046833]
A_52_P410636	9.8334	Trp73	Mus musculus transformation related protein 73 (Trp73), transcript variant 1, mRNA [NM_011642]
A_51_P408172	9.81867	Col6a4	Mus musculus collagen, type VI, alpha 4 (Col6a4), mRNA [NM_026763]
A_52_P1149183	9.78014		BB345768 RIKEN full-length enriched, 10 days neonate cerebellum Mus musculus cDNA clone B930058H16 3', [BB345768]
A_51_P128786	9.7599	4833424O15Rik	Mus musculus RIKEN cDNA 4833424O15 gene (4833424O15Rik), mRNA [NM_029425]
A_52_P499453	9.68662	Myt1l	Mus musculus 10, 11 days embryo whole body cDNA, RIKEN full-length enriched library, clone:2810003I18 product:myelin transcription factor 1-like, full insert sequence, [AK012660]
A_52_P668543	9.66828	Lair1	Mus musculus leukocyte-associated Ig-like receptor 1 (Lair1), transcript variant b, mRNA [NM_178611]
A_51_P217794	9.6568		Mus musculus 0 day neonate cerebellum cDNA, RIKEN full-length enriched library, clone:C230045I03 product:unclassifiable, full insert sequence, [AK082390]
A_52_P80555	9.5477	Nrg3	Mus musculus neuregulin 3 (Nrg3), transcript variant 1, mRNA [NM_008734]
A_51_P155813	9.52885	Fam70a	Mus musculus family with sequence similarity 70, member A (Fam70a), mRNA [NM_172930]
A_52_P452199	9.52654
A_51_P365369	9.52418	Reln	Mus musculus reelin (Reln), mRNA [NM_011261]
A_52_P517247	9.51646	Iqsec3	Mus musculus IQ motif and Sec7 domain 3 (Iqsec3), mRNA [NM_001033354]
A_52_P186751	9.41692	BC061237	Mus musculus cDNA sequence BC061237 (BC061237), mRNA [NM_198677]
A_52_P143174	9.37155	Gabrg2	Mus musculus gamma-aminobutyric acid (GABA) A receptor, subunit gamma 2 (Gabrg2), transcript variant 1, mRNA [NM_008073]
A_52_P1141022	9.30087		UI-M-BH3-att-b-09-0-UI,s1 NIH_BMAP_M_S4 Mus musculus cDNA clone UI-M-BH3-att-b-09-0-UI 3', [AW492586]
A_52_P32345	9.29233	Myt1l	Mus musculus myelin transcription factor 1-like (Myt1l), transcript variant 1, mRNA [NM_001093775]
A_51_P110289	9.18273	Lingo2	Mus musculus leucine rich repeat and Ig domain containing 2 (Lingo2), transcript variant 3, mRNA [NM_175516]
A_51_P202084	9.1288	Gabrg2	Mus musculus gamma-aminobutyric acid (GABA) A receptor, subunit gamma 2 (Gabrg2), transcript variant 1, mRNA [NM_008073]
A_52_P407263	9.11959		leucine rich repeat containing 7 Gene [Source:MGI Symbol;Acc:MGI:2676665] [ENSMUST00000029826]
A_51_P501672	9.07917		Mus musculus adult male corpora quadrigemina cDNA, RIKEN full-length enriched library, clone:B230217A11 product:unclassifiable, full insert sequence, [AK045636]
A_51_P318933	9.02252	Camk2b	Mus musculus calcium/calmodulin-dependent protein kinase II, beta (Camk2b), transcript variant 2, mRNA [NM_007595]
A_52_P131476	9.0138	Nrxn1	Mus musculus neurexin I (Nrxn1), transcript variant 1, mRNA [NM_020252]
A_52_P165610	8.96987	Adcy2	Mus musculus adenylate cyclase 2 (Adcy2), mRNA [NM_153534]
A_51_P229344	8.96373	Nxph1	Mus musculus 16 days embryo head cDNA, RIKEN full-length enriched library, clone:C130005L03 product:NEUREXOPHILIN 1 PRECURSOR homolog [Homo sapiens], full insert sequence, [AK047847]
A_51_P170987	8.90065	Rgs7bp	Mus musculus regulator of G-protein signalling 7 binding protein (Rgs7bp), mRNA [NM_029879]
A_52_P714920	8.82921		Mus musculus adult female vagina cDNA, RIKEN full-length enriched library, clone:9930021A11 product:unclassifiable, full insert sequence, [AK036875]
A_52_P148428	8.81196	Nfix	nuclear factor I/X Gene [Source:MGI (curated);Acc:MGI:97311] [ENSMUST00000109764]
A_51_P275174	8.72667	Chd5	Mus musculus chromodomain helicase DNA binding protein 5 (Chd5), transcript variant 1, mRNA [NM_001081376]
A_52_P54274	8.72454	Masp1	Mus musculus 7 days neonate cerebellum cDNA, RIKEN full-length enriched library, clone:A730051H16 product:mannan-binding lectin serine protease 1, full insert sequence, [AK043055]
A_51_P432950	8.62025	Sstr1	Mus musculus somatostatin receptor 1 (Sstr1), mRNA [NM_009216]
A_51_P485862	8.57086	Eef1a2	Mus musculus eukaryotic translation elongation factor 1 alpha 2 (Eef1a2), mRNA [NM_007906]
A_52_P337910	8.54474		RIKEN cDNA E130114P18 gene Gene [Source:MGI Symbol;Acc:MGI:2442873] [ENSMUST00000084404]
A_51_P410639	8.49747		Mus musculus adult male hypothalamus cDNA, RIKEN full-length enriched library, clone:A230052G08 product:unclassifiable, full insert sequence, [AK038647]
A_51_P398868	8.48563	Has3	Mus musculus hyaluronan synthase 3 (Has3), mRNA [NM_008217]
A_51_P132760	8.44997	Pcdh15	Mus musculus protocadherin 15 (Pcdh15), transcript variant A, mRNA [NM_023115]
A_52_P262201	8.41492	Atcay	Mus musculus ataxia, cerebellar, Cayman type homolog (human) (Atcay), mRNA [NM_178662]
A_52_P506930	8.38238	Plcb1	Mus musculus phospholipase C, beta 1 (Plcb1), transcript variant 2, mRNA [NM_019677]
A_51_P216839	8.37064		Mus musculus 10 days neonate cerebellum cDNA, RIKEN full-length enriched library, clone:B930074P22 product:unclassifiable, full insert sequence, [AK081049]
A_51_P140576	8.36053	Mapt	Mus musculus microtubule-associated protein tau (Mapt), transcript variant 1, mRNA [NM_001038609]
A_51_P188046	8.31698	Dync1i1	Mus musculus dynein cytoplasmic 1 intermediate chain 1 (Dync1i1), mRNA [NM_010063]
A_52_P244	8.31597	Rian	Mus musculus RNA imprinted and accumulated in nucleus (Rian), non-coding RNA [NR_028261]
A_52_P661412	8.26836	Adora1	Mus musculus adenosine A1 receptor (Adora1), transcript variant 1, mRNA [NM_001008533]
A_52_P1156435	8.24386		Mus musculus 0 day neonate cerebellum cDNA, RIKEN full-length enriched library, clone:C230087J06 product:unclassifiable, full insert sequence, [AK048977]
A_51_P337523	8.18823	Adcy2	Mus musculus adenylate cyclase 2 (Adcy2), mRNA [NM_153534]
A_51_P410772	8.18041	Rhcg	Mus musculus Rhesus blood group-associated C glycoprotein (Rhcg), mRNA [NM_019799]
A_51_P113518	8.17599	Myt1l	Mus musculus myelin transcription factor 1-like (Myt1l), transcript variant 1, mRNA [NM_001093775]
A_52_P1132525	8.17177		Mus musculus 0 day neonate cerebellum cDNA, RIKEN full-length enriched library, clone:C230062C15 product:unclassifiable, full insert sequence, [AK082545]
A_52_P465012	8.16662	Ppp2r2b	Mus musculus protein phosphatase 2 (formerly 2A), regulatory subunit B (PR 52), beta isoform (Ppp2r2b), transcript variant 2, mRNA [NM_028392]
A_52_P256421	8.1444	Fam129a	family with sequence similarity 129, member A Gene [Source:MGI (curated);Acc:MGI:2137237] [ENSMUST00000148810]
A_52_P925277	8.14307	Bcl11b	Mus musculus B-cell leukemia/lymphoma 11B (Bcl11b), transcript variant 1, mRNA [NM_001079883]
A_51_P503797	8.13876	Lair1	Mus musculus leukocyte-associated Ig-like receptor 1 (Lair1), transcript variant b, mRNA [NM_178611]
A_52_P931722	8.08944		Mus musculus 7 days neonate cerebellum cDNA, RIKEN full-length enriched library, clone:A730089O22 product:unclassifiable, full insert sequence, [AK043378]
A_52_P231461	7.97886	Slc8a1	Mus musculus solute carrier family 8 (sodium/calcium exchanger), member 1 (Slc8a1), transcript variant A, mRNA [NM_011406]
A_52_P68244	7.96167
A_51_P241319	7.95365	Cilp	Mus musculus cartilage intermediate layer protein, nucleotide pyrophosphohydrolase (Cilp), mRNA [NM_173385]
A_51_P417825	7.92173	Cabp7	Mus musculus calcium binding protein 7 (Cabp7), mRNA [NM_138948]
A_52_P359026	7.92128		cyclic nucleotide gated channel beta 1 Gene [Source:MGI (curated);Acc:MGI:2664102] [ENSMUST00000070212]
A_51_P436596	7.9188	Rph3a	Mus musculus rabphilin 3A (Rph3a), mRNA [NM_011286]
A_52_P433338	7.86697		Q5C7F5_SCHJA (Q5C7F5) SJCHGC06841 protein (Fragment), partial (20%) [TC1656667]
A_52_P573994	7.85989	Clstn2	Mus musculus calsyntenin 2 (Clstn2), mRNA [NM_022319]
A_52_P623413	7.83107	LOC100045240	PREDICTED: Mus musculus hypothetical protein LOC100045240 (LOC100045240), mRNA [XM_001473915]
A_52_P339912	7.82771	Inpp5j	Mus musculus inositol polyphosphate 5-phosphatase J (Inpp5j), mRNA [NM_172439]
A_51_P448044	7.82663		Mus musculus adult male urinary bladder cDNA, RIKEN full-length enriched library, clone:9530010B05 product:unclassifiable, full insert sequence, [AK079181]
A_51_P291501	7.82218	Ccno	Mus musculus cyclin O (Ccno), mRNA [NM_001081062]
A_52_P691960	7.80204		Mus musculus activated spleen cDNA, RIKEN full-length enriched library, clone:F830049C03 product:unclassifiable, full insert sequence, [AK089909]
A_51_P417507	7.71344	Gabra2	Mus musculus gamma-aminobutyric acid (GABA) A receptor, subunit alpha 2 (Gabra2), mRNA [NM_008066]
A_52_P172272	7.71195	Adora1	Mus musculus adenosine A1 receptor (Adora1), transcript variant 1, mRNA [NM_001008533]
A_51_P272754	7.70598	Cdh18	Mus musculus cadherin 18 (Cdh18), mRNA [NM_001081299]
A_51_P473554	7.68765	5330430C04Rik	Mus musculus adult male pituitary gland cDNA, RIKEN full-length enriched library, clone:5330430C04 product:hypothetical protein, full insert sequence, [AK019921]
A_51_P194099	7.65719	Thrsp	Mus musculus thyroid hormone responsive SPOT14 homolog (Rattus) (Thrsp), mRNA [NM_009381]
A_51_P368136	7.65273	Sorbs2	Mus musculus 0 day neonate cerebellum cDNA, RIKEN full-length enriched library, clone:C230093F19 product:similar to ARG/ABL-INTERACTING PROTEIN ARGBP2A [Homo sapiens], full insert sequence, [AK049030]
A_51_P182131	7.60506	5330417C22Rik	Mus musculus RIKEN cDNA 5330417C22 gene (5330417C22Rik), mRNA [NM_001033304]
A_51_P406466	7.60477	Ankrd35	Mus musculus ankyrin repeat domain 35 (Ankrd35), mRNA [NM_001081139]
A_51_P152685	7.59588	Pcnxl2	Mus musculus pecanex-like 2 (Drosophila) (Pcnxl2), transcript variant 2, mRNA [NM_175561]
A_52_P47781	7.58496	Slitrk3	Mus musculus SLIT and NTRK-like family, member 3 (Slitrk3), mRNA [NM_198864]
A_52_P82704	7.52872	Bcl11a	Mus musculus mRNA for mKIAA1809 protein, [AK122557]
A_52_P228377	7.52354	Anks1b	Mus musculus ankyrin repeat and sterile alpha motif domain containing 1B (Anks1b), transcript variant 4, mRNA [NM_001177397]
A_52_P113522	7.50499	A530058N18Rik	Mus musculus 0 day neonate cerebellum cDNA, RIKEN full-length enriched library, clone:C230081C12 product:unclassifiable, full insert sequence, [AK082668]
A_51_P252596	7.48835	D330022K07Rik	Mus musculus 13 days embryo heart cDNA, RIKEN full-length enriched library, clone:D330022K07 product:unclassifiable, full insert sequence, [AK084625]
A_52_P1180340	7.45874		Mus musculus adult male spinal cord cDNA, RIKEN full-length enriched library, clone:A330050D14 product:unclassifiable, full insert sequence, [AK039493]
A_51_P326892	7.38576	Myt1l	Mus musculus myelin transcription factor 1-like (Myt1l), transcript variant 2, mRNA [NM_008666]
A_51_P220278	7.2942	Ppp2r2b	Mus musculus protein phosphatase 2 (formerly 2A), regulatory subunit B (PR 52), beta isoform (Ppp2r2b), transcript variant 2, mRNA [NM_028392]
A_52_P987557	7.25258		Mus musculus 0 day neonate eyeball cDNA, RIKEN full-length enriched library, clone:E130115I05 product:serine/threonine kinase 33, full insert sequence, [AK053624]
A_52_P640512	7.17848	Ablim3	Mus musculus actin binding LIM protein family, member 3 (Ablim3), transcript variant 1, mRNA [NM_198649]
A_52_P569028	7.17253	Cacng2	Mus musculus calcium channel, voltage-dependent, gamma subunit 2 (Cacng2), mRNA [NM_007583]
A_51_P171772	7.15905	Bcl11b	Mus musculus B-cell leukemia/lymphoma 11B (Bcl11b), transcript variant 2, mRNA [NM_021399]
A_52_P101399	7.13731	Tmem130	Mus musculus transmembrane protein 130 (Tmem130), mRNA [NM_177735]
A_52_P376103	7.10644		Mus musculus 7 days neonate cerebellum cDNA, RIKEN full-length enriched library, clone:A730012A06 product:unclassifiable, full insert sequence, [AK042630]
A_51_P485756	7.10592	Nts	Mus musculus neurotensin (Nts), mRNA [NM_024435]
A_52_P383754	7.10509	Copg2as2	Mus musculus Mit1/Lb9 mRNA, partial sequence, [AF217545]
A_52_P267505	7.08825	Abca8b	Mus musculus ATP-binding cassette, sub-family A (ABC1), member 8b (Abca8b), mRNA [NM_013851]
A_51_P421300	7.07614	Caly	Mus musculus calcyon neuron-specific vesicular protein (Caly), transcript variant C, mRNA [NM_001190386]
A_52_P1156269	7.0177		Mus musculus 12 days embryo spinal ganglion cDNA, RIKEN full-length enriched library, clone:D130054M04 product:unclassifiable, full insert sequence, [AK051526]
A_51_P243646	7.00582	Gm4922	Mus musculus predicted gene 4922 (Gm4922), mRNA [NM_177706]
A_51_P421303	6.93747	Caly	Mus musculus calcyon neuron-specific vesicular protein (Caly), transcript variant A, mRNA [NM_026769]
A_51_P518919	6.90348	Cdh7	Mus musculus cadherin 7, type 2 (Cdh7), mRNA [NM_172853]
A_51_P478598	6.87369	Nfix	Mus musculus nuclear factor I/X (Nfix), transcript variant 2, mRNA [NM_010906]
A_52_P568001	6.85407	Sox2ot	Mus musculus adult male medulla oblongata cDNA, RIKEN full-length enriched library, clone:6330444I21 product:hypothetical protein, full insert sequence, [AK031919]
A_51_P511285	6.84806	Kcnj9	Mus musculus potassium inwardly-rectifying channel, subfamily J, member 9 (Kcnj9), mRNA [NM_008429]
A_52_P1164065	6.81318	Dclk1	Mus musculus adult male cortex cDNA, RIKEN full-length enriched library, clone:B530045K18 product:unclassifiable, full insert sequence, [AK046743]
A_51_P176104	6.81302		Mus musculus 1 month neonate cerebellum cDNA, RIKEN full-length enriched library, clone:G630006L06 product:unclassifiable, full insert sequence, [AK090149]
A_51_P408910	6.78662	Cacng2	Mus musculus calcium channel, voltage-dependent, gamma subunit 2 (Cacng2), mRNA [NM_007583]
A_51_P101474	6.76295	Trfr2	Mus musculus transferrin receptor 2 (Trfr2), mRNA [NM_015799]
A_52_P645044	6.75412
A_52_P55951	6.72376		GB
A_52_P336171	6.69686	Gabra2	Mus musculus adult male spinal cord cDNA, RIKEN full-length enriched library, clone:A330042O22 product:RIKEN cDNA C630048P16 gene, full insert sequence, [AK079593]
A_51_P483878	6.68046	Pcdhb9	Mus musculus protocadherin beta 9 (Pcdhb9), mRNA [NM_053134]
A_51_P372743	6.66075	Frmpd3	Mus musculus FERM and PDZ domain containing 3 (Frmpd3), mRNA [NM_177750]
A_52_P755834	6.63113		Mus musculus 7 days neonate cerebellum cDNA, RIKEN full-length enriched library, clone:A730084N24 product:unclassifiable, full insert sequence, [AK080551]
A_52_P536025	6.54876	Rasgrf1	Mus musculus RAS protein-specific guanine nucleotide-releasing factor 1, mRNA (cDNA clone IMAGE:5367388), with apparent retained intron, [BC042449]
A_51_P229477	6.5209	2900027M19Rik	Mus musculus adult male hippocampus cDNA, RIKEN full-length enriched library, clone:2900027M19 product:unclassifiable, full insert sequence, [AK013604]
A_52_P533731	6.45438
A_52_P655120	6.45158	Grik2	Mus musculus glutamate receptor, ionotropic, kainate 2 (beta 2) (Grik2), transcript variant 2, mRNA [NM_010349]
A_52_P250400	6.41291	Pcdh20	Mus musculus protocadherin 20 (Pcdh20), mRNA [NM_178685]
A_52_P636608	6.4081	Fam184b	Mus musculus 0 day neonate cerebellum cDNA, RIKEN full-length enriched library, clone:C230091O15 product:unclassifiable, full insert sequence, [AK049020]
A_51_P257419	6.39853	Lhx2	Mus musculus LIM homeobox protein 2 (Lhx2), mRNA [NM_010710]
A_52_P527748	6.3968	Sema3a	Mus musculus sema domain, immunoglobulin domain (Ig), short basic domain, secreted, (semaphorin) 3A (Sema3a), mRNA [NM_009152]
A_51_P116239	6.3962	Ptpn5	Mus musculus protein tyrosine phosphatase, non-receptor type 5 (Ptpn5), transcript variant 1, mRNA [NM_013643]
A_52_P312204	6.3782	Nxph1	Mus musculus neurexophilin 1 (Nxph1), mRNA [NM_008751]
A_52_P868100	6.34756		Mus musculus 0 day neonate lung cDNA, RIKEN full-length enriched library, clone:E030038B07 product:unclassifiable, full insert sequence, [AK087240]
A_51_P334876	6.34733	Accn1	Mus musculus amiloride-sensitive cation channel 1, neuronal (degenerin) (Accn1), transcript variant 1, mRNA [NM_007384]
A_52_P923992	6.33702		Mus musculus adult male olfactory brain cDNA, RIKEN full-length enriched library, clone:6430555M13 product:hypothetical protein, full insert sequence, [AK135045]
A_51_P320452	6.33176	Trhde	Mus musculus TRH-degrading enzyme (Trhde), mRNA [NM_146241]
A_52_P1124519	6.32273		Mus musculus 0 day neonate kidney cDNA, RIKEN full-length enriched library, clone:D630044D14 product:unclassifiable, full insert sequence, [AK085586]
A_51_P262325	6.3109	Nek11	Mus musculus NIMA (never in mitosis gene a)-related expressed kinase 11 (Nek11), mRNA [NM_172461]
A_52_P271552	6.29872	C030015D19Rik	Mus musculus adult male corpora quadrigemina cDNA, RIKEN full-length enriched library, clone:B230311O12 product:unclassifiable, full insert sequence, [AK045808]
A_52_P263594	6.27316		Mus musculus adult male olfactory brain cDNA, RIKEN full-length enriched library, clone:6430514A06 product:unclassifiable, full insert sequence, [AK032269]
A_52_P164286	6.27089	Dnm3	Mus musculus dynamin 3 (Dnm3), transcript variant 1, mRNA [NM_001038619]
A_51_P187352	6.24978	Kcnma1	Mus musculus potassium large conductance calcium-activated channel, subfamily M, alpha member 1 (Kcnma1), mRNA [NM_010610]
A_51_P367734	6.24452	Plcl1	Mus musculus phospholipase C-like 1 (Plcl1), mRNA [NM_001114663]
A_51_P115934	6.24203	Tnik	Mus musculus adult male pituitary gland cDNA, RIKEN full-length enriched library, clone:5330404O20 product:hypothetical protein, full insert sequence, [AK133568]
A_51_P185229	6.22648	Bmp2	Mus musculus bone morphogenetic protein 2 (Bmp2), mRNA [NM_007553]
A_52_P347956	6.2248	Cyp2j13	Mus musculus cytochrome P450, family 2, subfamily j, polypeptide 13 (Cyp2j13), mRNA [NM_145548]
A_52_P203301	6.21933	BC061237	Mus musculus cDNA sequence BC061237 (BC061237), mRNA [NM_198677]
A_51_P153368	6.19989	Slc6a1	Mus musculus solute carrier family 6 (neurotransmitter transporter, GABA), member 1 (Slc6a1), mRNA [NM_178703]
A_52_P674292	6.19683	A830010M09Rik	Mus musculus 10 days neonate cortex cDNA, RIKEN full-length enriched library, clone:A830010M09 product:unclassifiable, full insert sequence, [AK080594]
A_51_P127738	6.18699	Scn2a1	Mus musculus sodium channel, voltage-gated, type II, alpha 1 (Scn2a1), mRNA [NM_001099298]
A_52_P1132648	6.18263		Mus musculus 10 days neonate medulla oblongata cDNA, RIKEN full-length enriched library, clone:B830015B02 product:unclassifiable, full insert sequence, [AK080985]
A_51_P307327	6.17939	Hecw1	Mus musculus HECT, C2 and WW domain containing E3 ubiquitin protein ligase 1 (Hecw1), mRNA [NM_001081348]
A_52_P46102	6.1673	Pde1a	Mus musculus phosphodiesterase 1A, calmodulin-dependent (Pde1a), transcript variant 7, mRNA [NM_001009978]
A_52_P365660	6.14956	Lrrc4c	Mus musculus leucine rich repeat containing 4C (Lrrc4c), mRNA [NM_178725]
A_52_P4724	6.13496	Fam19a2	Mus musculus family with sequence similarity 19, member A2 (Fam19a2), mRNA [NM_182807]
A_52_P336904	6.11389	Pclo	Mus musculus piccolo (presynaptic cytomatrix protein) (Pclo), transcript variant 1, mRNA [NM_011995]
A_51_P356055	6.10967	Grp	Mus musculus gastrin releasing peptide (Grp), mRNA [NM_175012]
A_51_P318262	6.1057	Hao1	Mus musculus glycolate oxidase mRNA, complete cds, [AF104312]
A_51_P302831	6.08621	Dbc1	Mus musculus deleted in bladder cancer 1 (human) (Dbc1), mRNA [NM_019967]
A_52_P459509	6.08327	Fam5b	Mus musculus 16 days embryo head cDNA, RIKEN full-length enriched library, clone:C130002B21 product:unclassifiable, full insert sequence, [AK047824]
A_51_P493213	6.07668	Gpr123	Mus musculus G protein-coupled receptor 123 (Gpr123), mRNA [NM_177469]
A_51_P104162	6.07507	Gfod1	Mus musculus 0 day neonate eyeball cDNA, RIKEN full-length enriched library, clone:E130012P04 product:CDNA FLJ20330 FIS, CLONE HEP10296 homolog [Homo sapiens], full insert sequence, [AK053379]
A_52_P215409	6.06325	C130071C03Rik	Mus musculus RIKEN cDNA C130071C03 gene (C130071C03Rik), non-coding RNA [NR_015561]
A_51_P269029	6.0573	Rnf112	Mus musculus ring finger protein 112 (Rnf112), mRNA [NM_009548]
A_51_P234893	6.05689	Ecel1	Mus musculus endothelin converting enzyme-like 1 (Ecel1), mRNA [NM_021306]
A_52_P287954	6.02483	Syn3	Mus musculus synapsin III (Syn3), transcript variant 1, mRNA [NM_013722]
A_51_P354681	5.99048	Mgat4c	Mus musculus mannosyl (alpha-1,3-)-glycoprotein beta-1,4-N-acetylglucosaminyltransferase, isozyme C (putative) (Mgat4c), transcript variant 2, mRNA [NM_026243]
A_52_P875269	5.97138	Gm2136	PREDICTED: Mus musculus hypothetical protein LOC100039282 (LOC100039282), mRNA [XM_001472696]
A_52_P947423	5.96412		Mus musculus 7 days neonate cerebellum cDNA, RIKEN full-length enriched library, clone:A730039P14 product:unclassifiable, full insert sequence, [AK042923]
A_51_P256384	5.93651	Atp2b2	Mus musculus ATPase, Ca++ transporting, plasma membrane 2 (Atp2b2), transcript variant 1, mRNA [NM_009723]
A_51_P488180	5.92974	Lrrtm3	Mus musculus leucine rich repeat transmembrane neuronal 3 (Lrrtm3), mRNA [NM_178678]
A_52_P41090	5.90234	Syt1	Mus musculus adult male olfactory brain cDNA, RIKEN full-length enriched library, clone:6430547N07 product:unclassifiable, full insert sequence, [AK032444]
A_51_P327016	5.90125	Pde1a	Mus musculus phosphodiesterase 1A, calmodulin-dependent (Pde1a), transcript variant 2, mRNA [NM_016744]
A_51_P298873	5.87335	Syt1	Mus musculus synaptotagmin I (Syt1), mRNA [NM_009306]
A_52_P1180232	5.85642		Mus musculus adult male hypothalamus cDNA, RIKEN full-length enriched library, clone:A230018F20 product:unclassifiable, full insert sequence, [AK038475]
A_52_P586821	5.85358	Gng4	Mus musculus guanine nucleotide binding protein (G protein), gamma 4 (Gng4), mRNA [NM_010317]
A_52_P658133	5.83247	C130030K03Rik	Mus musculus 16 days embryo head cDNA, RIKEN full-length enriched library, clone:C130030K03 product:inferred: PROTEASOME SUBUNIT ALPHA TYPE 6 (EC 3,4,99,46) (PROTEASOME IOTA CHAIN) (MACROPAIN IOTA CHAIN) (MULTI, full insert sequence, [AK048022]
A_51_P235107	5.83177	V1rg10	Mus musculus vomeronasal 1 receptor, G10 (V1rg10), mRNA [NM_001166835]
A_51_P469401	5.82546	Tnfrsf18	Mus musculus tumor necrosis factor receptor superfamily, member 18 (Tnfrsf18), transcript variant 1, mRNA [NM_009400]
A_51_P282930	5.81927	Rorc	Mus musculus RAR-related orphan receptor gamma (Rorc), mRNA [NM_011281]
A_52_P149521	5.8187	Syt16	Mus musculus synaptotagmin XVI (Syt16), mRNA [NM_172804]
A_52_P209944	5.79682		RIKEN cDNA C130071C03 gene Gene [Source:MGI Symbol;Acc:MGI:2443574] [ENSMUST00000052354]
A_52_P49518	5.79122	Otof	Mus musculus otoferlin (Otof), transcript variant 2, mRNA [NM_031875]
A_52_P346037	5.7894	Akr1c12	Mus musculus aldo-keto reductase family 1, member C12 (Akr1c12), mRNA [NM_013777]
A_52_P143252	5.74085	Pak7	Mus musculus 13 days embryo male testis cDNA, RIKEN full-length enriched library, clone:6030481C12 product:hypothetical protein, full insert sequence, [AK077967]
A_51_P298802	5.72645	Bfsp2	Mus musculus beaded filament structural protein 2, phakinin (Bfsp2), mRNA [NM_001002896]
A_51_P241210	5.71459	Lhfpl3	Mus musculus lipoma HMGIC fusion partner-like 3 (Lhfpl3), transcript variant 2, mRNA [NM_001081231]
A_51_P107140	5.70614	Krt35	Mus musculus keratin 35 (Krt35), mRNA [NM_016880]
A_52_P506516	5.68469	Fgfr3	Mus musculus fibroblast growth factor receptor 3 (Fgfr3), transcript variant 1, mRNA [NM_008010]
A_51_P351672	5.65439		Mus musculus 10 days neonate cerebellum cDNA, RIKEN full-length enriched library, clone:B930089I02 product:unclassifiable, full insert sequence, [AK081115]
A_52_P196568	5.62924	Meg3	Mus musculus maternally expressed 3 (Meg3), transcript variant 1, non-coding RNA [NR_003633]
A_51_P422257	5.62503	Emx1	Mus musculus empty spiracles homolog 1 (Drosophila) (Emx1), mRNA [NM_010131]
A_51_P516012	5.62466	Ntrk2	Mus musculus neurotrophic tyrosine kinase, receptor, type 2 (Ntrk2), transcript variant 2, mRNA [NM_008745]
A_51_P148280	5.62393	Acoxl	Mus musculus acyl-Coenzyme A oxidase-like (Acoxl), mRNA [NM_028765]
A_51_P177092	5.62291	Stat4	Mus musculus signal transducer and activator of transcription 4 (Stat4), mRNA [NM_011487]
A_51_P122867	5.61333	Syt16	Mus musculus synaptotagmin XVI (Syt16), mRNA [NM_172804]
A_52_P144946	5.60939	4930506M07Rik	Mus musculus RIKEN cDNA 4930506M07 gene (4930506M07Rik), transcript variant 2, mRNA [NM_175172]
A_52_P349596	5.60069	C130024J02Rik	Mus musculus 16 days embryo head cDNA, RIKEN full-length enriched library, clone:C130024J02 product:unclassifiable, full insert sequence, [AK081508]
A_52_P530082	5.59038	Bfsp2	Mus musculus beaded filament structural protein 2, phakinin (Bfsp2), mRNA [NM_001002896]
A_51_P442642	5.58385	Cadm2	Mus musculus cell adhesion molecule 2 (Cadm2), transcript variant 1, mRNA [NM_178721]
A_51_P375963	5.57681	Spaca3	Mus musculus sperm acrosome associated 3 (Spaca3), mRNA [NM_029367]
A_51_P332309	5.56076	Eomes	Mus musculus eomesodermin homolog (Xenopus laevis) (Eomes), transcript variant 1, mRNA [NM_010136]
A_51_P304906	5.54987	A930035E12Rik	Mus musculus adult retina cDNA, RIKEN full-length enriched library, clone:A930035E12 product:unclassifiable, full insert sequence, [AK020929]
A_52_P113611	5.53382	Scn5a	Mus musculus sodium channel, voltage-gated, type V, alpha (Scn5a), mRNA [NM_021544]
A_51_P461779	5.52007	Ppp2r2c	Mus musculus protein phosphatase 2 (formerly 2A), regulatory subunit B (PR 52), gamma isoform (Ppp2r2c), mRNA [NM_172994]
A_51_P183283	5.46991	Aff2	Mus musculus AF4/FMR2 family, member 2 (Aff2), mRNA [NM_008032]
A_51_P104012	5.46494	Tmem158	Mus musculus transmembrane protein 158 (Tmem158), mRNA [NM_001002267]
A_52_P110581	5.45958	A930011G23Rik	Mus musculus adult pancreas islet cells cDNA, RIKEN full-length enriched library, clone:C820017N15 product:hypothetical protein, full insert sequence, [AK050558]
A_51_P262998	5.44842	Bcl11a	Mus musculus B-cell CLL/lymphoma 11A (zinc finger protein) (Bcl11a), transcript variant 1, mRNA [NM_016707]
A_52_P440964	5.42359	4833424O15Rik	Mus musculus RIKEN cDNA 4833424O15 gene (4833424O15Rik), mRNA [NM_029425]
A_51_P268896	5.42352		Mus musculus adult male olfactory brain cDNA, RIKEN full-length enriched library, clone:6430581H11 product:retinoblastoma binding protein 2, full insert sequence, [AK032526]
A_51_P516006	5.42055	Ntrk2	Mus musculus adult male cerebellum cDNA, RIKEN full-length enriched library, clone:1500040I13 product:neurotrophic tyrosine kinase, receptor, type 2, full insert sequence, [AK018789]
A_52_P1044964	5.40983	Grin2b	Mus musculus glutamate receptor, ionotropic, NMDA2B (epsilon 2) (Grin2b), mRNA [NM_008171]
A_52_P237997	5.38631	Negr1	Mus musculus neuronal growth regulator 1 (Negr1), transcript variant 2, mRNA [NM_177274]
A_51_P415766	5.37864	Siglece	Mus musculus sialic acid binding Ig-like lectin E (Siglece), mRNA [NM_031181]
A_51_P400160	5.375	4922502B01Rik	Mus musculus adult male hippocampus cDNA, RIKEN full-length enriched library, clone:2900056M07 product:hypothetical protein, full insert sequence, [AK013705]
A_52_P168559	5.36887	Cntnap2	Mus musculus contactin associated protein-like 2 (Cntnap2), transcript variant 1, mRNA [NM_001004357]
A_51_P446914	5.33926		Mus musculus 16 days neonate cerebellum cDNA, RIKEN full-length enriched library, clone:9630048C11 product:unclassifiable, full insert sequence, [AK036244]
A_52_P553013	5.3274	Cadm3	Mus musculus cell adhesion molecule 3 (Cadm3), mRNA [NM_053199]
A_51_P368743	5.32554	C630043F03Rik	Mus musculus RIKEN cDNA C630043F03 gene (C630043F03Rik), non-coding RNA [NR_027923]
A_52_P317246	5.31316	Esrrg	Mus musculus estrogen-related receptor gamma (Esrrg), mRNA [NM_011935]
A_52_P424650	5.30009	Sorbs2	Mus musculus 13 days embryo heart cDNA, RIKEN full-length enriched library, clone:D330030I03 product:unclassifiable, full insert sequence, [AK052336]
A_51_P166258	5.28277	Celf4	Mus musculus CUGBP, Elav-like family member 4 (Celf4), transcript variant 4, mRNA [NM_133195]
A_52_P99341	5.26417	Meg3	Mus musculus maternally expressed 3 (Meg3), transcript variant 1, non-coding RNA [NR_003633]
A_52_P569324	5.25297		Mus musculus adult male hypothalamus cDNA, RIKEN full-length enriched library, clone:A230021O03 product:acetyl-Coenzyme A synthetase 2, full insert sequence, [AK038517]
A_52_P509297	5.24798	Mapt	Mus musculus microtubule-associated protein tau (Mapt), transcript variant 1, mRNA [NM_001038609]
A_52_P515880	5.22835	Vsnl1	Mus musculus visinin-like 1 (Vsnl1), mRNA [NM_012038]
A_51_P347673	5.22651	Kcnj9	Mus musculus adult male testis cDNA, RIKEN full-length enriched library, clone:1700085N21 product:unclassifiable, full insert sequence, [AK007011]
A_51_P241808	5.21441	Ap3b2	Mus musculus adaptor-related protein complex 3, beta 2 subunit, mRNA (cDNA clone IMAGE:5364848), with apparent retained intron, [BC024722]
A_51_P313944	5.20836		Mus musculus 16 days neonate cerebellum cDNA, RIKEN full-length enriched library, clone:9630044A01 product:unclassifiable, full insert sequence, [AK036173]
A_51_P229869	5.19896	Grin2b	Mus musculus glutamate receptor, ionotropic, NMDA2B (epsilon 2) (Grin2b), mRNA [NM_008171]
A_51_P476689	5.18269	Mapt	Mus musculus microtubule-associated protein tau (Mapt), transcript variant 1, mRNA [NM_001038609]
A_52_P442145	5.1733	Scn2a1	Mus musculus sodium channel, voltage-gated, type II, alpha 1 (Scn2a1), mRNA [NM_001099298]
A_52_P679612	5.16521	Aff2	Mus musculus 9 days embryo whole body cDNA, RIKEN full-length enriched library, clone:D030045K10 product:unclassifiable, full insert sequence, [AK141727]
A_52_P876218	5.14329	Slc8a1	Mus musculus solute carrier family 8 (sodium/calcium exchanger), member 1 (Slc8a1), transcript variant A, mRNA [NM_011406]
A_51_P317620	5.13617	Fam19a2	Mus musculus family with sequence similarity 19, member A2 (Fam19a2), mRNA [NM_182807]
A_52_P349380	5.1243		Mus musculus 10 days neonate cerebellum cDNA, RIKEN full-length enriched library, clone:B930046O03 product:unclassifiable, full insert sequence, [AK047300]
A_52_P285635	5.12407	Elmod1	Mus musculus ELMO domain containing 1 (Elmod1), mRNA [NM_177769]
A_52_P350214	5.11516
A_52_P22696	5.11224	Rnf112	Mus musculus ring finger protein 112 (Rnf112), mRNA [NM_009548]
A_52_P373575	5.10682	A530058N18Rik	Mus musculus RIKEN cDNA A530058N18 gene (A530058N18Rik), non-coding RNA [NR_028423]
A_51_P229498	5.10346	Lrfn2	Mus musculus leucine rich repeat and fibronectin type III domain containing 2 (Lrfn2), mRNA [NM_027452]
A_52_P449871	5.09379	Id4	Mus musculus inhibitor of DNA binding 4 (Id4), mRNA [NM_031166]
A_51_P160592	5.08378	4930488L21Rik	Mus musculus adult male testis cDNA, RIKEN full-length enriched library, clone:4930488L21 product:inferred: RIKEN cDNA 4930488L21 gene / putative [Mus musculus], full insert sequence, [AK015647]
A_52_P373694	5.07948	Jph4	Mus musculus junctophilin 4 (Jph4), transcript variant a, mRNA [NM_177049]
A_52_P21835	5.07149	Entpd1	Mus musculus ectonucleoside triphosphate diphosphohydrolase 1 (Entpd1), mRNA [NM_009848]
A_51_P452977	5.04609	Gad2	Mus musculus glutamic acid decarboxylase 2 (Gad2), mRNA [NM_008078]
A_52_P1180111	5.04498		Mus musculus 12 days embryo embryonic body between diaphragm region and neck cDNA, RIKEN full-length enriched library, clone:9430097D21 product:unclassifiable, full insert sequence, [AK035183]
A_52_P25774	5.0408	Grm8	Mus musculus glutamate receptor, metabotropic 8 (Grm8), mRNA [NM_008174]
A_51_P147590	5.03464		Mus musculus 10 days neonate cerebellum cDNA, RIKEN full-length enriched library, clone:B930092E03 product:unclassifiable, full insert sequence, [AK081141]
A_52_P143037	5.0324	Gabra5	Mus musculus gamma-aminobutyric acid (GABA) A receptor, subunit alpha 5 (Gabra5), mRNA [NM_176942]
A_52_P675229	5.02711	Six3	Mus musculus sine oculis-related homeobox 3 homolog (Drosophila) (Six3), mRNA [NM_011381]
A_52_P165406	5.02693	Sv2a	Mus musculus synaptic vesicle glycoprotein 2 a (Sv2a), mRNA [NM_022030]
A_51_P142421	5.01948	Rspo1	Mus musculus R-spondin homolog (Xenopus laevis) (Rspo1), mRNA [NM_138683]
A_51_P333111	5.00984	Aox1	Mus musculus aldehyde oxidase 1 (Aox1), mRNA [NM_009676]
DOWNREGULATED
A_52_P508991	-103.904	Fmo1	Mus musculus flavin containing monooxygenase 1 (Fmo1), mRNA [NM_010231]
A_52_P429826	-91.5073		Mus musculus adult male aorta and vein cDNA, RIKEN full-length enriched library, clone:A530055P18 product:unclassifiable, full insert sequence, [AK040987]
A_52_P295432	-33.3241	Cxcl5	Mus musculus chemokine (C-X-C motif) ligand 5 (Cxcl5), mRNA [NM_009141]
A_51_P383704	-31.9435	Atoh1	Mus musculus atonal homolog 1 (Drosophila) (Atoh1), mRNA [NM_007500]
A_51_P387123	-31.4566	Oasl2	Mus musculus 2'-5' oligoadenylate synthetase-like 2 (Oasl2), mRNA [NM_011854]
A_52_P367760	-29.6794	Calml4	Mus musculus calmodulin-like 4 (Calml4), transcript variant 1, mRNA [NM_138304]
A_51_P165244	-24.865	Gbp3	Mus musculus guanylate binding protein 3 (Gbp3), mRNA [NM_018734]
A_52_P763262	-23.7415		Mus musculus 9 days embryo whole body cDNA, RIKEN full-length enriched library, clone:D030042L12 product:unclassifiable, full insert sequence, [AK050947]
A_52_P305876	-22.9333	Hbb-bh1	Mus musculus hemoglobin Z, beta-like embryonic chain (Hbb-bh1), mRNA [NM_008219]
A_52_P653054	-21.4943
A_51_P424532	-20.6299	Vnn1	Mus musculus vanin 1 (Vnn1), mRNA [NM_011704]
A_51_P305003	-20.516	Ntrk1	Mus musculus neurotrophic tyrosine kinase, receptor, type 1 (Ntrk1), mRNA [NM_001033124]
A_51_P372576	-19.8448	Arap3	Mus musculus 0 day neonate lung cDNA, RIKEN full-length enriched library, clone:E030006K04 product:PHOSPHOINOSITIDE-BINDING PROTEINS homolog [Homo sapiens], full insert sequence, [AK053122]
A_52_P665478	-18.8538	Msx3	Mus musculus homeobox, msh-like 3 (Msx3), mRNA [NM_010836]
A_51_P397876	-18.5402	En2	Mus musculus engrailed 2 (En2), mRNA [NM_010134]
A_51_P326685	-18.4815	Lrtm1	Mus musculus leucine-rich repeats and transmembrane domains 1 (Lrtm1), mRNA [NM_176920]
A_51_P151182	-17.4969	Ifi202b	Mus musculus interferon activated gene 202B (Ifi202b), transcript variant 2, mRNA [NM_011940]
A_51_P398766	-17.3101	Gbp1	Mus musculus guanylate binding protein 1 (Gbp1), mRNA [NM_010259]
A_51_P207751	-16.9267	Guca1a	Mus musculus guanylate cyclase activator 1a (retina) (Guca1a), mRNA [NM_008189]
A_52_P243992	-16.5554	2610027F03Rik	Mus musculus 10 days embryo whole body cDNA, RIKEN full-length enriched library, clone:2610027F03 product:unclassifiable, full insert sequence, [AK011565]
A_51_P222882	-16.5434	Kcna1	Mus musculus potassium voltage-gated channel, shaker-related subfamily, member 1 (Kcna1), mRNA [NM_010595]
A_51_P164219	-16.039	Usp18	Mus musculus ubiquitin specific peptidase 18 (Usp18), mRNA [NM_011909]
A_51_P257938	-15.752	Tacstd2	Mus musculus tumor-associated calcium signal transducer 2 (Tacstd2), mRNA [NM_020047]
A_51_P472393	-15.6318		RIKEN cDNA 4930426D05 gene Gene [Source:MGI Symbol;Acc:MGI:1921894] [ENSMUST00000050671]
A_52_P510821	-14.974		Putative uncharacterized protein Fragment [Source:UniProtKB/TrEMBL;Acc:Q8CBI6] [ENSMUST00000094936]
A_51_P366435	-14.936	Wnt1	Mus musculus wingless-related MMTV integration site 1 (Wnt1), mRNA [NM_021279]
A_51_P173162	-14.7452	Edaradd	Mus musculus EDAR (ectodysplasin-A receptor)-associated death domain (Edaradd), transcript variant 1, mRNA [NM_133643]
A_51_P371892	-14.7331	2700046A07Rik	RIKEN cDNA 2700046A07 gene Gene [Source:MGI Symbol;Acc:MGI:1919803] [ENSMUST00000067450]
A_51_P262171	-14.3619	Irgm1	Mus musculus immunity-related GTPase family M member 1 (Irgm1), mRNA [NM_008326]
A_52_P241751	-14.2873	2700046A07Rik	Mus musculus adult male spinal cord cDNA, RIKEN full-length enriched library, clone:A330042I05 product:hypothetical protein, full insert sequence, [AK020725]
A_52_P86693	-13.8662	Ifi27l1	Mus musculus interferon, alpha-inducible protein 27 like 1 (Ifi27l1), transcript variant 1, mRNA [NM_026790]
A_51_P411926	-13.5968	Bmp8b	Mus musculus bone morphogenetic protein 8b (Bmp8b), mRNA [NM_007559]
A_52_P210078	-13.413	Acta2	Mus musculus actin, alpha 2, smooth muscle, aorta (Acta2), mRNA [NM_007392]
A_52_P126158	-13.3935	Irgm1	Mus musculus immunity-related GTPase family M member 1 (Irgm1), mRNA [NM_008326]
A_51_P356883	-13.1742	Npr3	Mus musculus natriuretic peptide receptor 3 (Npr3), transcript variant 1, mRNA [NM_008728]
A_51_P375862	-13.1572	Srpk3	Mus musculus serine/arginine-rich protein specific kinase 3 (Srpk3), mRNA [NM_019684]
A_52_P643674	-12.9758	A630043P06	Mus musculus adult male bone cDNA, RIKEN full-length enriched library, clone:9830144B01 product:unclassifiable, full insert sequence, [AK162653]
A_52_P420504	-12.6737	Acta2	Mus musculus actin, alpha 2, smooth muscle, aorta (Acta2), mRNA [NM_007392]
A_51_P189814	-12.5421	Cldn5	Mus musculus claudin 5 (Cldn5), mRNA [NM_013805]
A_51_P483241	-12.2989		canopy 1 homolog (zebrafish) Gene [Source:MGI (curated);Acc:MGI:2442451] [ENSMUST00000141601]
A_51_P236303	-12.1431	Serpina1d	Mus musculus serine (or cysteine) peptidase inhibitor, clade A, member 1D (Serpina1d), mRNA [NM_009246]
A_51_P235835	-12.1032
A_52_P525161	-12.0088	Ntf3	Mus musculus neurotrophin 3 (Ntf3), transcript variant 3, mRNA [NM_008742]
A_52_P39083	-11.962	Ccbe1	Mus musculus collagen and calcium binding EGF domains 1 (Ccbe1), mRNA [NM_178793]
A_51_P476879	-11.7494	Olfml1	Mus musculus olfactomedin-like 1 (Olfml1), mRNA [NM_172907]
A_51_P168960	-11.6862	Cnpy1	Mus musculus canopy 1 homolog (zebrafish) (Cnpy1), mRNA [NM_175651]
A_51_P402617	-11.681	Nkx6-2	Mus musculus NK6 homeobox 2 (Nkx6-2), transcript variant 1, mRNA [NM_183248]
A_51_P116039	-11.655	Hmgcs2	Mus musculus 3-hydroxy-3-methylglutaryl-Coenzyme A synthase 2 (Hmgcs2), nuclear gene encoding mitochondrial protein, mRNA [NM_008256]
A_51_P122321	-11.6053	Il33	Mus musculus interleukin 33 (Il33), transcript variant 2, mRNA [NM_133775]
A_52_P106482	-11.3517	Cryab	Mus musculus crystallin, alpha B (Cryab), mRNA [NM_009964]
A_51_P241068	-11.2625	Dkk2	Mus musculus dickkopf homolog 2 (Xenopus laevis) (Dkk2), mRNA [NM_020265]
A_51_P295085	-11.2446	Ogn	Mus musculus osteoglycin (Ogn), mRNA [NM_008760]
A_51_P179672	-11.1325	Hbb-bh1	Mus musculus hemoglobin Z, beta-like embryonic chain (Hbb-bh1), mRNA [NM_008219]
A_51_P346668	-11.0389	Irf5	Mus musculus interferon regulatory factor 5 (Irf5), mRNA [NM_012057]
A_52_P463936	-10.861	Isg15	Mus musculus ISG15 ubiquitin-like modifier (Isg15), mRNA [NM_015783]
A_51_P416295	-10.678	Irgm2	Mus musculus immunity-related GTPase family M member 2 (Irgm2), mRNA [NM_019440]
A_51_P204740	-10.631	Cd34	Mus musculus CD34 antigen (Cd34), transcript variant 2, mRNA [NM_133654]
A_51_P183571	-10.5648	Serpine1	Mus musculus serine (or cysteine) peptidase inhibitor, clade E, member 1 (Serpine1), mRNA [NM_008871]
A_51_P218984	-10.5241	Parp9	Mus musculus poly (ADP-ribose) polymerase family, member 9 (Parp9), mRNA [NM_030253]
A_51_P366811	-10.4551	Apod	Mus musculus apolipoprotein D (Apod), mRNA [NM_007470]
A_51_P359570	-10.3685	Ifit3	Mus musculus interferon-induced protein with tetratricopeptide repeats 3 (Ifit3), mRNA [NM_010501]
A_51_P446131	-9.94196	Gipc2	Mus musculus GIPC PDZ domain containing family, member 2 (Gipc2), mRNA [NM_016867]
A_51_P514319	-9.92941	Slc13a4	Mus musculus solute carrier family 13 (sodium/sulfate symporters), member 4 (Slc13a4), mRNA [NM_172892]
A_52_P32886	-9.87163	AI256396	Mus musculus 11 days embryo head cDNA, RIKEN full-length enriched library, clone:6230431N17 product:unclassifiable, full insert sequence, [AK134520]
A_52_P185907	-9.55762	Crabp1	Mus musculus cellular retinoic acid binding protein I (Crabp1), mRNA [NM_013496]
A_51_P136303	-9.41794	Cyp4f15	Mus musculus cytochrome P450, family 4, subfamily f, polypeptide 15 (Cyp4f15), mRNA [NM_134127]
A_51_P319460	-9.3614	Osmr	Mus musculus oncostatin M receptor (Osmr), mRNA [NM_011019]
A_51_P392950	-9.32034	Sostdc1	Mus musculus sclerostin domain containing 1 (Sostdc1), mRNA [NM_025312]
A_51_P152585	-9.20401	Xpnpep2	Mus musculus X-prolyl aminopeptidase (aminopeptidase P) 2, membrane-bound (Xpnpep2), transcript variant 1, mRNA [NM_133213]
A_52_P240842	-9.03003	9430077A04Rik	PREDICTED: Mus musculus RIKEN cDNA 9430077A04 gene (9430077A04Rik), misc RNA [XR_035224]
A_51_P168894	-9.02883	Ano1	Mus musculus anoctamin 1, calcium activated chloride channel (Ano1), mRNA [NM_178642]
A_51_P514712	-9.02744	Parp14	Mus musculus poly (ADP-ribose) polymerase family, member 14 (Parp14), mRNA [NM_001039530]
A_51_P119358	-9.00009	1700003F12Rik	Mus musculus RIKEN cDNA 1700003F12 gene (1700003F12Rik), mRNA [NM_029305]
A_52_P48569	-8.98769	Slc38a4	Mus musculus solute carrier family 38, member 4 (Slc38a4), mRNA [NM_027052]
A_51_P424954	-8.94314	B230114P17Rik	Mus musculus adult male corpora quadrigemina cDNA, RIKEN full-length enriched library, clone:B230114P17 product:unclassifiable, full insert sequence, [AK045415]
A_51_P175424	-8.94285	Car14	Mus musculus carbonic anhydrase 14 (Car14), mRNA [NM_011797]
A_51_P186703	-8.89959	Fbln5	Mus musculus RCB-0545 OHTA cDNA, RIKEN full-length enriched library, clone:G431002M01 product:fibulin 5, full insert sequence, [AK090129]
A_51_P101975	-8.78943	Fgf8	Mus musculus fibroblast growth factor 8 (Fgf8), transcript variant 1, mRNA [NM_010205]
A_51_P503822	-8.65315	Slitrk6	Mus musculus SLIT and NTRK-like family, member 6 (Slitrk6), mRNA [NM_175499]
A_51_P262489	-8.55702	Sst	Mus musculus somatostatin (Sst), mRNA [NM_009215]
A_51_P227386	-8.55066	En1	Mus musculus engrailed 1 (En1), mRNA [NM_010133]
A_51_P472292	-8.51357	Igfbp7	Mus musculus insulin-like growth factor binding protein 7 (Igfbp7), transcript variant 2, mRNA [NM_008048]
A_51_P122855	-8.44795	Pax5	Mus musculus paired box gene 5 (Pax5), mRNA [NM_008782]
A_51_P157902	-8.4237	Cldn3	Mus musculus claudin 3 (Cldn3), mRNA [NM_009902]
A_51_P212356	-8.41081	Cypt3	Mus musculus cysteine-rich perinuclear theca 3 (Cypt3), mRNA [NM_173367]
A_51_P266191	-8.40495	Klhl14	Mus musculus kelch-like 14 (Drosophila) (Klhl14), mRNA [NM_001081403]
A_51_P203955	-8.37299	Gbp2	Mus musculus guanylate binding protein 2 (Gbp2), mRNA [NM_010260]
A_51_P230579	-8.35159		RIKEN cDNA 1700128E19 gene Gene [Source:MGI Symbol;Acc:MGI:1920868] [ENSMUST00000033907]
A_51_P209483	-8.14379	Phox2a	Mus musculus paired-like homeobox 2a (Phox2a), mRNA [NM_008887]
A_52_P517683	-8.09518	Tagln	Mus musculus transgelin (Tagln), mRNA [NM_011526]
A_51_P483639	-8.03889	Prtg	Mus musculus protogenin homolog (Gallus gallus) (Prtg), mRNA [NM_175485]
A_51_P465211	-7.90066	Wfdc2	Mus musculus WAP four-disulfide core domain 2 (Wfdc2), mRNA [NM_026323]
A_52_P447284	-7.85766	Clic6	Mus musculus chloride intracellular channel 6 (Clic6), mRNA [NM_172469]
A_51_P383001	-7.82619	Meox2	Mus musculus mesenchyme homeobox 2 (Meox2), mRNA [NM_008584]
A_52_P499028	-7.82421	9130008F23Rik	Mus musculus RIKEN cDNA 9130008F23 gene (9130008F23Rik), mRNA [NM_027834]
A_52_P575217	-7.75456	Mylk	Mus musculus myosin, light polypeptide kinase (Mylk), mRNA [NM_139300]
A_51_P451032	-7.69205	Anxa3	Mus musculus annexin A3 (Anxa3), mRNA [NM_013470]
A_51_P461319	-7.67309	Gatm	Mus musculus glycine amidinotransferase (L-arginine:glycine amidinotransferase) (Gatm), nuclear gene encoding mitochondrial protein, mRNA [NM_025961]
A_51_P253732	-7.58277	Il17rd	Mus musculus interleukin 17 receptor D (Il17rd), mRNA [NM_134437]
A_52_P372901	-7.57883	Plscr2	Mus musculus phospholipid scramblase 2 (Plscr2), mRNA [NM_008880]
A_51_P426533	-7.55031	Cdcp1	CUB domain containing protein 1 Gene [Source:MGI (curated);Acc:MGI:2442010] [ENSMUST00000039229]
A_52_P361534	-7.54668	Wnt3	Mus musculus wingless-related MMTV integration site 3 (Wnt3), mRNA [NM_009521]
A_51_P354307	-7.49486	Clic6	Mus musculus chloride intracellular channel 6 (Clic6), mRNA [NM_172469]
A_51_P109326	-7.46903	Col4a6	Mus musculus collagen, type IV, alpha 6 (Col4a6), mRNA [NM_053185]
A_52_P403110	-7.39967	D130009I18Rik	Mus musculus RIKEN cDNA D130009I18 gene (D130009I18Rik), non-coding RNA [NR_015593]
A_52_P578952	-7.39245	Muc4	Mus musculus mucin 4 (Muc4), mRNA [NM_080457]
A_51_P313067	-7.38376	Ccbe1	Mus musculus collagen and calcium binding EGF domains 1 (Ccbe1), mRNA [NM_178793]
A_52_P145912	-7.38333	Mylk	Mus musculus myosin, light polypeptide kinase (Mylk), mRNA [NM_139300]
A_51_P346704	-7.36674	Sox10	Mus musculus SRY-box containing gene 10 (Sox10), mRNA [NM_011437]
A_52_P251450	-7.26534	Cldn2	Mus musculus claudin 2 (Cldn2), mRNA [NM_016675]
A_51_P301773	-7.18446	Wfikkn1	Mus musculus WAP, FS, Ig, KU, and NTR-containing protein 1 (Wfikkn1), mRNA [NM_001100454]
A_52_P258116	-7.11067	Wnt3	Mus musculus wingless-related MMTV integration site 3 (Wnt3), mRNA [NM_009521]
A_51_P328039	-7.10929	Tlx3	Mus musculus T-cell leukemia, homeobox 3 (Tlx3), mRNA [NM_019916]
A_51_P169693	-7.09828	Bst2	Mus musculus bone marrow stromal cell antigen 2 (Bst2), mRNA [NM_198095]
A_51_P283590	-7.0069	Anxa1	Mus musculus annexin A1 (Anxa1), mRNA [NM_010730]
A_51_P216550	-6.94298	Trp63	Mus musculus transformation related protein 63 (Trp63), transcript variant 4, mRNA [NM_011641]
A_51_P120738	-6.89835	P2ry14	Mus musculus purinergic receptor P2Y, G-protein coupled, 14 (P2ry14), transcript variant 1, mRNA [NM_133200]
A_51_P504134	-6.86119	4933402E13Rik	RIKEN cDNA 4933402E13 gene Gene [Source:MGI Symbol;Acc:MGI:1921687] [ENSMUST00000051414]
A_51_P180747	-6.82419	Ctla2a	Mus musculus cytotoxic T lymphocyte-associated protein 2 alpha (Ctla2a), transcript variant 1, mRNA [NM_007796]
A_51_P514085	-6.79001	Mx2	Mus musculus myxovirus (influenza virus) resistance 2 (Mx2), mRNA [NM_013606]
A_51_P264878	-6.74774	Emid1	Mus musculus EMI domain containing 1 (Emid1), mRNA [NM_080595]
A_52_P1026777	-6.72277	Ecscr	Mus musculus endothelial cell-specific chemotaxis regulator (Ecscr), mRNA [NM_001033141]
A_52_P670026	-6.69748	Rsad2	Mus musculus radical S-adenosyl methionine domain containing 2 (Rsad2), mRNA [NM_021384]
A_51_P103594	-6.69082	Fam162b	Mus musculus family with sequence similarity 162, member B (Fam162b), mRNA [NM_029894]
A_51_P188911	-6.64123	Galnt12	Mus musculus UDP-N-acetyl-alpha-D-galactosamine:polypeptide N-acetylgalactosaminyltransferase 12 (Galnt12), mRNA [NM_172693]
A_52_P455370	-6.63238	A2m	Mus musculus alpha-2-macroglobulin (A2m), mRNA [NM_175628]
A_51_P277336	-6.61287	Sdpr	Mus musculus serum deprivation response (Sdpr), mRNA [NM_138741]
A_51_P240501	-6.60286	4930583H14Rik	Mus musculus RIKEN cDNA 4930583H14 gene (4930583H14Rik), transcript variant 1, mRNA [NM_026358]
A_51_P248345	-6.58587	Tcfap2b	Mus musculus transcription factor AP-2 beta (Tcfap2b), transcript variant 2, mRNA [NM_001025305]
A_52_P478420	-6.56524	Cyp2d22	Mus musculus 15 days embryo head cDNA, RIKEN full-length enriched library, clone:D930036L18 product:cytochrome P450, family 2, subfamily d, polypeptide 22, full insert sequence, [AK086555]
A_52_P162486	-6.53577	Bgn	Mus musculus biglycan (Bgn), mRNA [NM_007542]
A_51_P402359	-6.50789	Btla	Mus musculus B and T lymphocyte associated (Btla), transcript variant 1, mRNA [NM_001037719]
A_51_P272363	-6.49525	Mcoln3	Mus musculus mucolipin 3 (Mcoln3), mRNA [NM_134160]
A_51_P249957	-6.47667	Fgf18	Mus musculus fibroblast growth factor 18 (Fgf18), mRNA [NM_008005]
A_52_P674087	-6.47231	Prtg	Mus musculus protogenin homolog (Gallus gallus) (Prtg), mRNA [NM_175485]
A_52_P264669	-6.46235	Pdlim2	Mus musculus PDZ and LIM domain 2 (Pdlim2), mRNA [NM_145978]
A_52_P467488	-6.43699	Slc35d3	Mus musculus solute carrier family 35, member D3 (Slc35d3), mRNA [NM_029529]
A_52_P513153	-6.41388		caldesmon 1 Gene [Source:MGI (curated);Acc:MGI:88250] [ENSMUST00000079391]
A_51_P311362	-6.40971		RIKEN cDNA 4930449E01 gene Gene [Source:MGI Symbol;Acc:MGI:1922114] [ENSMUST00000022711]
A_51_P302566	-6.40879	Maob	Mus musculus monoamine oxidase B (Maob), nuclear gene encoding mitochondrial protein, mRNA [NM_172778]
A_52_P239246	-6.37763	Prtg	Mus musculus protogenin homolog (Gallus gallus) (Prtg), mRNA [NM_175485]
A_52_P222624	-6.25309	Hspb2	Mus musculus heat shock protein 2 (Hspb2), transcript variant 1, mRNA [NM_024441]
A_51_P287001	-6.2403	Fxyd1	Mus musculus FXYD domain-containing ion transport regulator 1 (Fxyd1), transcript variant 1, mRNA [NM_019503]
A_51_P165504	-6.22036	Twist2	Mus musculus twist homolog 2 (Drosophila) (Twist2), mRNA [NM_007855]
A_51_P211998	-6.19341	Sgms2	Mus musculus sphingomyelin synthase 2 (Sgms2), mRNA [NM_028943]
A_52_P561746	-6.18962	Arhgap6	Mus musculus Rho GTPase activating protein 6 (Arhgap6), transcript variant 1, mRNA [NM_009707]
A_52_P516409	-6.13962	Col4a6	Mus musculus collagen, type IV, alpha 6 (Col4a6), mRNA [NM_053185]
A_51_P505132	-6.08892	Rsad2	Mus musculus radical S-adenosyl methionine domain containing 2 (Rsad2), mRNA [NM_021384]
A_51_P515314	-6.08035	Gyltl1b	Mus musculus glycosyltransferase-like 1B (Gyltl1b), transcript variant 1, mRNA [NM_172670]
A_52_P296244	-6.0687	Fgf8	Mus musculus fibroblast growth factor 8 (Fgf8), transcript variant 2, mRNA [NM_001166361]
A_52_P75298	-6.04304	Cd247	Mus musculus CD247 antigen (Cd247), transcript variant zeta, mRNA [NM_001113391]
A_51_P331059	-6.01973	Tex15	Mus musculus testis expressed gene 15 (Tex15), mRNA [NM_031374]
A_51_P327983	-6.01379	4833427G06Rik	Mus musculus RIKEN cDNA 4833427G06 gene (4833427G06Rik), mRNA [NM_177702]
A_51_P296109	-5.97745	Dmkn	Mus musculus dermokine (Dmkn), transcript variant 1, mRNA [NM_028618]
A_51_P107686	-5.93566	Foxc1	Mus musculus forkhead box C1 (Foxc1), mRNA [NM_008592]
A_52_P367034	-5.92985	Trim34	Mus musculus tripartite motif-containing 34 (Trim34), mRNA [NM_030684]
A_52_P128692	-5.91373	Ifnk	Mus musculus interferon kappa (Ifnk), mRNA [NM_199157]
A_52_P502228	-5.89242	Zic4	Mus musculus zinc finger protein of the cerebellum 4 (Zic4), mRNA [NM_009576]
A_51_P274163	-5.88969	Clybl	Mus musculus citrate lyase beta like (Clybl), mRNA [NM_029556]
A_51_P463846	-5.88674	Gbp6	Mus musculus guanylate binding protein 6 (Gbp6), mRNA [NM_145545]
A_51_P187346	-5.8454	Sgms2	Mus musculus sphingomyelin synthase 2 (Sgms2), mRNA [NM_028943]
A_52_P467449	-5.80949	Alox12	Mus musculus arachidonate 12-lipoxygenase (Alox12), mRNA [NM_007440]
A_51_P374203	-5.78894	Cxcl16	Mus musculus chemokine (C-X-C motif) ligand 16 (Cxcl16), mRNA [NM_023158]
A_52_P370031	-5.78738		Mus musculus 7 days neonate cerebellum cDNA, RIKEN full-length enriched library, clone:A730084J16 product:unclassifiable, full insert sequence, [AK043317]
A_51_P458973	-5.75983	Pygm	Mus musculus muscle glycogen phosphorylase (Pygm), mRNA [NM_011224]
A_51_P450527	-5.74728	Tagln	Mus musculus transgelin (Tagln), mRNA [NM_011526]
A_52_P629748	-5.72509		RIKEN cDNA 4732444A12 gene Gene [Source:MGI Symbol;Acc:MGI:3698431] [ENSMUST00000066154]
A_51_P313925	-5.72448	Trhr	Mus musculus thyrotropin releasing hormone receptor (Trhr), mRNA [NM_013696]
A_51_P230269	-5.71293	H2-Q10	Mus musculus histocompatibility 2, Q region locus 10 (H2-Q10), mRNA [NM_010391]
A_51_P449795	-5.66973	Crip1	Mus musculus cysteine-rich protein 1 (intestinal) (Crip1), mRNA [NM_007763]
A_51_P288009	-5.6645	Chrng	Mus musculus cholinergic receptor, nicotinic, gamma polypeptide (Chrng), mRNA [NM_009604]
A_51_P493234	-5.66424	Cp	Mus musculus ceruloplasmin (Cp), transcript variant 2, mRNA [NM_007752]
A_52_P1042725	-5.63635	2900002J02Rik	Mus musculus adult male hippocampus cDNA, RIKEN full-length enriched library, clone:2900002J02 product:unclassifiable, full insert sequence, [AK013470]
A_51_P358344	-5.61848	Col17a1	Mus musculus collagen, type XVII, alpha 1 (Col17a1), mRNA [NM_007732]
A_52_P25141	-5.61665	Tmem37	Mus musculus transmembrane protein 37 (Tmem37), mRNA [NM_019432]
A_52_P875725	-5.61558		Mus musculus 0 day neonate head cDNA, RIKEN full-length enriched library, clone:4832408I11 product:unclassifiable, full insert sequence, [AK029272]
A_52_P227137	-5.60076	Gcnt1	Mus musculus glucosaminyl (N-acetyl) transferase 1, core 2 (Gcnt1), transcript variant 3, mRNA [NM_010265]
A_52_P231428	-5.58328	A430107O13Rik	Mus musculus RIKEN cDNA A430107O13 gene (A430107O13Rik), mRNA [NM_001081351]
A_51_P331098	-5.54958		RIKEN cDNA 4930442E04 gene Gene [Source:MGI Symbol;Acc:MGI:1923050] [ENSMUST00000026083]
A_51_P247184	-5.54013	Npr3	Mus musculus natriuretic peptide receptor 3 (Npr3), transcript variant 1, mRNA [NM_008728]
A_51_P145480	-5.53516	Zic4	Mus musculus cerebellum mRNA for Zic4 protein, complete cds, [D78174]
A_51_P206824	-5.51008	Hfe2	Mus musculus hemochromatosis type 2 (juvenile) (human homolog) (Hfe2), mRNA [NM_027126]
A_51_P519030	-5.49075	Nut	Mus musculus nuclear protein in testis (Nut), mRNA [NM_172521]
A_52_P236705	-5.48768	Ripply3	Mus musculus ripply3 homolog (zebrafish) (Ripply3), mRNA [NM_133229]
A_52_P909274	-5.48001	Pros1	Mus musculus protein S (alpha) (Pros1), mRNA [NM_011173]
A_51_P327751	-5.46863	Ifit1	Mus musculus interferon-induced protein with tetratricopeptide repeats 1 (Ifit1), mRNA [NM_008331]
A_51_P243514	-5.46344	Macc1	Mus musculus metastasis associated in colon cancer 1 (Macc1), mRNA [NM_001163136]
A_52_P364140	-5.459	Itga5	Mus musculus integrin alpha 5 (fibronectin receptor alpha) (Itga5), mRNA [NM_010577]
A_52_P333097	-5.43354	Mcoln3	mucolipin 3 Gene [Source:MGI (curated);Acc:MGI:1890500] [ENSMUST00000039450]
A_52_P66130	-5.42506	Myo5b	Mus musculus myosin VB (Myo5b), mRNA [NM_201600]
A_52_P562661	-5.42194	Mal	Mus musculus myelin and lymphocyte protein, T-cell differentiation protein (Mal), transcript variant 1, mRNA [NM_010762]
A_51_P315785	-5.41349	Tnfaip6	Mus musculus tumor necrosis factor alpha induced protein 6 (Tnfaip6), mRNA [NM_009398]
A_51_P194498	-5.40904	Wfdc1	Mus musculus WAP four-disulfide core domain 1 (Wfdc1), mRNA [NM_023395]
A_51_P401987	-5.40758	Tmem37	Mus musculus transmembrane protein 37 (Tmem37), mRNA [NM_019432]
A_51_P190740	-5.39832	Adssl1	Mus musculus adenylosuccinate synthetase like 1 (Adssl1), mRNA [NM_007421]
A_52_P378736	-5.37574		Mus musculus 16 days neonate cerebellum cDNA, RIKEN full-length enriched library, clone:9630028K09 product:procollagen, type XII, alpha 1, full insert sequence, [AK036034]
A_52_P418814	-5.3726	Pmch	Mus musculus pro-melanin-concentrating hormone (Pmch), mRNA [NM_029971]
A_51_P505134	-5.36377	Rsad2	Mus musculus radical S-adenosyl methionine domain containing 2 (Rsad2), mRNA [NM_021384]
A_51_P189121	-5.36267	Atp2c2	Mus musculus ATPase, Ca++ transporting, type 2C, member 2 (Atp2c2), mRNA [NM_026922]
A_52_P418489	-5.35089	Tinagl1	Mus musculus tubulointerstitial nephritis antigen-like 1 (Tinagl1), transcript variant 1, mRNA [NM_023476]
A_52_P297093	-5.3419	Matn3	Mus musculus matrilin 3 (Matn3), mRNA [NM_010770]
A_51_P489503	-5.33854	Notum	Mus musculus notum pectinacetylesterase homolog (Drosophila) (Notum), mRNA [NM_175263]
A_52_P344424	-5.32268	Lipg	Mus musculus lipase, endothelial (Lipg), mRNA [NM_010720]
A_51_P225186	-5.3139	Calcrl	Mus musculus calcitonin receptor-like (Calcrl), mRNA [NM_018782]
A_51_P112355	-5.29646	Igtp	Mus musculus interferon gamma induced GTPase (Igtp), mRNA [NM_018738]
A_51_P393426	5.27048	Pros1	Mus musculus protein S (alpha) (Pros1), mRNA [NM_011173]
A_52_P421457	5.26632	8030451A03Rik	Mus musculus adult male testis cDNA, RIKEN full-length enriched library, clone:1700010B23 product:unclassifiable, full insert sequence, [AK005815]
A_51_P472726	5.25426	Pdlim2	Mus musculus PDZ and LIM domain 2 (Pdlim2), mRNA [NM_145978]
A_51_P394014	5.24398	Qprt	Mus musculus quinolinate phosphoribosyltransferase (Qprt), mRNA [NM_133686]
A_51_P406807	5.23883	Muc15	mucin 15 Gene [Source:MGI (curated);Acc:MGI:2442110] [ENSMUST00000111016]
A_52_P115369	5.22676	1700018A04Rik	Mus musculus RIKEN cDNA 1700018A04 gene (1700018A04Rik), non-coding RNA [NR_029439]
A_51_P414889	5.21335	Ifi35	Mus musculus interferon-induced protein 35 (Ifi35), mRNA [NM_027320]
A_51_P417998	5.17798	Sytl4	Mus musculus synaptotagmin-like 4 (Sytl4), mRNA [NM_013757]
A_51_P204831	5.17449	Crip1	Mouse cysteine-rich intestinal protein (CRIP) mRNA, complete cds, [M13018]
A_51_P302942	5.17064	Rasl10a	Mus musculus RAS-like, family 10, member A (Rasl10a), mRNA [NM_145216]
A_51_P219918	5.1568	Tmem125	Mus musculus transmembrane protein 125 (Tmem125), mRNA [NM_172383]
A_52_P88818	5.12851	Clybl	Mus musculus citrate lyase beta like (Clybl), mRNA [NM_029556]
A_52_P12403	5.12182	Slc38a4	Mus musculus solute carrier family 38, member 4 (Slc38a4), mRNA [NM_027052]
A_51_P271200	5.1214	Slco1a5	Mus musculus solute carrier organic anion transporter family, member 1a5 (Slco1a5), mRNA [NM_130861]
A_51_P119670	5.1181	Gcnt1	Mus musculus glucosaminyl (N-acetyl) transferase 1, core 2 (Gcnt1), transcript variant 3, mRNA [NM_010265]
A_51_P221031	5.10384	Slc16a12	Mus musculus solute carrier family 16 (monocarboxylic acid transporters), member 12 (Slc16a12), mRNA [NM_172838]
A_52_P31750	5.09752	Serpinb9f	Mus musculus serine (or cysteine) peptidase inhibitor, clade B, member 9f (Serpinb9f), mRNA [NM_183197]
A_51_P432641	5.07986	Cxcl10	Mus musculus chemokine (C-X-C motif) ligand 10 (Cxcl10), mRNA [NM_021274]
A_51_P429567	5.0696	Lmod1	Mus musculus leiomodin 1 (smooth muscle) (Lmod1), mRNA [NM_053106]
A_52_P346987	5.06109	Hoxc9	Mus musculus homeobox C9 (Hoxc9), mRNA [NM_008272]
A_52_P378827	5.05955	2810429I04Rik	Mus musculus 13 days embryo male testis cDNA, RIKEN full-length enriched library, clone:6030404L06 product:unclassifiable, full insert sequence, [AK031301]
A_51_P436269	5.03322	Grin2c	Mus musculus glutamate receptor, ionotropic, NMDA2C (epsilon 3) (Grin2c), mRNA [NM_010350]
A_51_P501793	5.03055	Hes3	Mus musculus hairy and enhancer of split 3 (Drosophila) (Hes3), mRNA [NM_008237]
A_52_P193191	5.01961	Slc35d2	Mus musculus solute carrier family 35, member D2 (Slc35d2), mRNA [NM_001001321]
A_51_P477121	4.99931	Pmaip1	Mus musculus phorbol-12-myristate-13-acetate-induced protein 1 (Pmaip1), mRNA [NM_021451]
