# Supplementary material for: The positional identity of mouse ES cell-generated neurons is affected by BMP signaling
Source: Cell Mol Life Sci. 2012 Oct 16;70(6):1095–111. doi: 10.1007/s00018-012-1182-3 (PMC3578729; doi:10.1007/s00018-012-1182-3)
Supplement: Supplementary file 4 — Supplementary material 4 (XLS 554 kb) [file 18_2012_1182_MOESM4_ESM.xls]

## Sheet: differentially expressed genes between CDMM and RA
Differentially expressed genes between RA and CDMM
UPREGULATED
ProbeName	Fold change	GeneSymbol	Description
A_51_P436342	8139.6	Hoxb5	Mus musculus homeobox B5 (Hoxb5), mRNA [NM_008268]
A_52_P283656	1771.66	Hoxc5	Mus musculus homeobox C5 (Hoxc5), mRNA [NM_175730]
A_52_P443588	1170.5	Hoxa4	Mus musculus homeobox A4 (Hoxa4), mRNA [NM_008265]
A_51_P232207	1164.15	Hoxb6	Mus musculus homeobox B6 (Hoxb6), mRNA [NM_008269]
A_52_P312467	1130.16	Hoxb3	Mus musculus homeobox B3 (Hoxb3), transcript variant 1, mRNA [NM_001079869]
A_51_P310821	749.159	Hoxa5	Mus musculus homeobox A5 (Hoxa5), mRNA [NM_010453]
A_52_P467398	695.829	9330168O09Rik	Mus musculus adult male diencephalon cDNA, RIKEN full-length enriched library, clone:9330168O09 product:unclassifiable, full insert sequence, [AK034249]
A_51_P123262	587.248	6330527O06Rik	Mus musculus RIKEN cDNA 6330527O06 gene (6330527O06Rik), mRNA [NM_029530]
A_52_P194971	526.968	Hoxb7	Mus musculus homeobox B7 (Hoxb7), mRNA [NM_010460]
A_52_P42175	458.099		solute carrier family 6 (neurotransmitter transporter, glycine), member 5 Gene [Source:MGI Symbol;Acc:MGI:105090] [ENSMUST00000056442]
A_51_P260265	428.178	Hoxd4	Mus musculus homeobox D4 (Hoxd4), mRNA [NM_010469]
A_51_P455040	413.702	Hoxd3	Mus musculus homeobox D3 (Hoxd3), mRNA [NM_010468]
A_51_P460643	382.066	Hoxb3	Mus musculus homeobox B3 (Hoxb3), transcript variant 1, mRNA [NM_001079869]
A_51_P356055	369.836	Grp	Mus musculus gastrin releasing peptide (Grp), mRNA [NM_175012]
A_52_P400103	367.382	Slc35f4	Mus musculus solute carrier family 35, member F4 (Slc35f4), mRNA [NM_029238]
A_52_P455428	320.642	Glra2	Mus musculus glycine receptor, alpha 2 subunit (Glra2), mRNA [NM_183427]
A_52_P84814	305.386	Prl2c3	Mus musculus prolactin family 2, subfamily c, member 3 (Prl2c3), mRNA [NM_011118]
A_52_P384479	298.934	Lrfn5	Mus musculus leucine rich repeat and fibronectin type III domain containing 5 (Lrfn5), mRNA [NM_178714]
A_52_P565957	291.081	Hoxb4	Mus musculus homeobox B4 (Hoxb4), mRNA [NM_010459]
A_51_P427282	203.182	Ctsj	Mus musculus cathepsin J (Ctsj), mRNA [NM_012007]
A_52_P638382	198.698	Hoxa4	Mus musculus homeobox A4 (Hoxa4), mRNA [NM_008265]
A_51_P312779	197.713	Prl2c3	Mus musculus prolactin family 2, subfamily c, member 3 (Prl2c3), mRNA [NM_011118]
A_51_P335169	189.642	Hoxa3	Mus musculus homeobox A3 (Hoxa3), mRNA [NM_010452]
A_52_P593625	188.968	Fam19a1	Mus musculus family with sequence similarity 19, member A1 (Fam19a1), mRNA [NM_182808]
A_51_P425334	187.847	1700001F09Rik	Mus musculus RIKEN cDNA 1700001F09 gene (1700001F09Rik), mRNA [NM_027940]
A_51_P402686	181.831	Hoxb8	Mus musculus homeobox B8 (Hoxb8), mRNA [NM_010461]
A_51_P432950	176.873	Sstr1	Mus musculus somatostatin receptor 1 (Sstr1), mRNA [NM_009216]
A_51_P496245	168.236	Hoxc6	Mouse mRNA for HOX 3,3 PRII transcript, [X16511]
A_51_P400160	163.467	4922502B01Rik	Mus musculus adult male hippocampus cDNA, RIKEN full-length enriched library, clone:2900056M07 product:hypothetical protein, full insert sequence, [AK013705]
A_52_P256997	160.895	Car10	Mus musculus carbonic anhydrase 10 (Car10), mRNA [NM_028296]
A_51_P160083	156.41		RIKEN cDNA 1500035N22 gene Gene [Source:MGI Symbol;Acc:MGI:1917508] [ENSMUST00000075081]
A_51_P393454	138.092	Ntrk2	Mus musculus neurotrophic tyrosine kinase, receptor, type 2 (Ntrk2), transcript variant 1, mRNA [NM_001025074]
A_52_P538158	133.406	1700001F09Rik	Mus musculus RIKEN cDNA 1700001F09 gene (1700001F09Rik), mRNA [NM_027940]
A_52_P605319	133.282	BC051665	Mus musculus cDNA sequence BC051665 (BC051665), mRNA [NM_199148]
A_52_P141641	130.469	Pclo	Mus musculus piccolo (presynaptic cytomatrix protein) (Pclo), transcript variant 1, mRNA [NM_011995]
A_52_P673458	124.52	Wt1	Mus musculus Wilms tumor 1 homolog (Wt1), mRNA [NM_144783]
A_51_P276305	123.239	Stra8	Mus musculus stimulated by retinoic acid gene 8 (Stra8), mRNA [NM_009292]
A_51_P215275	117.289	Hmx2	Mus musculus H6 homeobox 2 (Hmx2), mRNA [NM_145998]
A_52_P619248	112.056	Prl2c5	Mus musculus prolactin family 2, subfamily c, member 5 (Prl2c5), mRNA [NM_181852]
A_51_P202440	111.206	Rarb	Mus musculus retinoic acid receptor, beta (Rarb), mRNA [NM_011243]
A_52_P640512	108.965	Ablim3	Mus musculus actin binding LIM protein family, member 3 (Ablim3), transcript variant 1, mRNA [NM_198649]
A_51_P413665	107.162	Prl2b1	Mus musculus prolactin family 2, subfamily b, member 1 (Prl2b1), mRNA [NM_025532]
A_52_P186751	105.837	BC061237	Mus musculus cDNA sequence BC061237 (BC061237), mRNA [NM_198677]
A_51_P315515	101.255		solute carrier family 35, member F4 Gene [Source:MGI (curated);Acc:MGI:1922538] [ENSMUST00000123534]
A_52_P15300	100.916	Hoxb2	Mus musculus homeobox B2 (Hoxb2), mRNA [NM_134032]
A_51_P108629	100.747	Prl3b1	Mus musculus prolactin family 3, subfamily b, member 1 (Prl3b1), mRNA [NM_008865]
A_52_P310398	97.771	Gpc5	Mus musculus glypican 5 (Gpc5), mRNA [NM_175500]
A_52_P395088	96.7641	Pcdh15	Mus musculus protocadherin 15 (Pcdh15), transcript variant K, mRNA [NM_001142746]
A_52_P209132	95.6987	Hoxd3	Mus musculus homeobox D3 (Hoxd3), mRNA [NM_010468]
A_51_P351975	91.2006	Hoxa1	Mus musculus homeobox A1 (Hoxa1), mRNA [NM_010449]
A_52_P153592	89.2185	Il1rap	Mus musculus adult male olfactory brain cDNA, RIKEN full-length enriched library, clone:6430709H04 product:unclassifiable, full insert sequence, [AK032620]
A_51_P110289	88.341	Lingo2	Mus musculus leucine rich repeat and Ig domain containing 2 (Lingo2), transcript variant 3, mRNA [NM_175516]
A_51_P253984	87.0118	Pcp4	Mus musculus Purkinje cell protein 4 (Pcp4), mRNA [NM_008791]
A_51_P128786	86.2482	4833424O15Rik	Mus musculus RIKEN cDNA 4833424O15 gene (4833424O15Rik), mRNA [NM_029425]
A_52_P138998	81.8902	Prl2b1	Mus musculus prolactin family 2, subfamily b, member 1 (Prl2b1), mRNA [NM_025532]
A_51_P238247	80.0203		Mus musculus adult male medulla oblongata cDNA, RIKEN full-length enriched library, clone:6330582C22 product:unclassifiable, full insert sequence, [AK078154]
A_51_P292196	77.6791	Prl7d1	Mus musculus prolactin family 7, subfamily d, member 1 (Prl7d1), mRNA [NM_011120]
A_52_P511450	77.4096	Prl2c5	Mus musculus prolactin family 2, subfamily c, member 5 (Prl2c5), mRNA [NM_181852]
A_52_P314370	76.47	Mgat4c	Mus musculus mannosyl (alpha-1,3-)-glycoprotein beta-1,4-N-acetylglucosaminyltransferase, isozyme C (putative) (Mgat4c), transcript variant 1, mRNA [NM_001162368]
A_52_P190394	76.3323	Gnas	Mus musculus GNAS (guanine nucleotide binding protein, alpha stimulating) complex locus (Gnas), transcript variant 6, mRNA [NM_201617]
A_51_P436596	75.7282	Rph3a	Mus musculus rabphilin 3A (Rph3a), mRNA [NM_011286]
A_52_P432245	74.9488	Cbln4	Mus musculus cerebellin 4 precursor protein (Cbln4), mRNA [NM_175631]
A_51_P413910	73.3394	Hmx3	Mus musculus H6 homeobox 3 (Hmx3), mRNA [NM_008257]
A_52_P527748	73.3334	Sema3a	Mus musculus sema domain, immunoglobulin domain (Ig), short basic domain, secreted, (semaphorin) 3A (Sema3a), mRNA [NM_009152]
A_52_P164286	70.5524	Dnm3	Mus musculus dynamin 3 (Dnm3), transcript variant 1, mRNA [NM_001038619]
A_52_P228551	70.2174	Gpr176	Mus musculus G protein-coupled receptor 176 (Gpr176), mRNA [NM_201367]
A_51_P372743	69.4545	Frmpd3	Mus musculus FERM and PDZ domain containing 3 (Frmpd3), mRNA [NM_177750]
A_52_P137236	69.0572	Cadm2	Mus musculus cell adhesion molecule 2 (Cadm2), transcript variant 1, mRNA [NM_178721]
A_52_P88829	68.9739	Ctsq	Mus musculus cathepsin Q (Ctsq), mRNA [NM_029636]
A_52_P939838	68.8411	Copg2as2	Mus musculus coatomer protein complex, subunit gamma 2, antisense 2 (Copg2as2), non-coding RNA [NR_002845]
A_52_P203301	64.088	BC061237	Mus musculus cDNA sequence BC061237 (BC061237), mRNA [NM_198677]
A_52_P98462	62.7921	Hoxb9	Mus musculus homeobox B9 (Hoxb9), mRNA [NM_008270]
A_52_P80555	61.8107	Nrg3	Mus musculus neuregulin 3 (Nrg3), transcript variant 1, mRNA [NM_008734]
A_52_P586821	61.0451	Gng4	Mus musculus guanine nucleotide binding protein (G protein), gamma 4 (Gng4), mRNA [NM_010317]
A_52_P156251	60.5611	Fam19a1	Mus musculus family with sequence similarity 19, member A1 (Fam19a1), mRNA [NM_182808]
A_52_P336904	59.9675	Pclo	Mus musculus piccolo (presynaptic cytomatrix protein) (Pclo), transcript variant 1, mRNA [NM_011995]
A_52_P515880	59.8698	Vsnl1	Mus musculus visinin-like 1 (Vsnl1), mRNA [NM_012038]
A_52_P973575	59.5775	Hoxb9	Mus musculus homeobox B9 (Hoxb9), mRNA [NM_008270]
A_52_P339989	59.3725	Mafa	Mus musculus v-maf musculoaponeurotic fibrosarcoma oncogene family, protein A (avian) (Mafa), mRNA [NM_194350]
A_52_P126663	59.2804		teashirt zinc finger family member 2 Gene [Source:MGI (curated);Acc:MGI:2153084] [ENSMUST00000123300]
A_52_P47781	58.1759	Slitrk3	Mus musculus SLIT and NTRK-like family, member 3 (Slitrk3), mRNA [NM_198864]
A_51_P111655	56.7326	Snhg11	Mus musculus small nucleolar RNA host gene 11 (non-protein coding) (Snhg11), mRNA [NM_175692]
A_52_P441294	56.6514	Chl1	Mus musculus cell adhesion molecule with homology to L1CAM (Chl1), mRNA [NM_007697]
A_52_P405945	56.5247	Prl3d2	Mus musculus prolactin family 3, subfamily d, member 1 (Prl3d2), mRNA [NM_172155]
A_52_P263594	56.4835		Mus musculus adult male olfactory brain cDNA, RIKEN full-length enriched library, clone:6430514A06 product:unclassifiable, full insert sequence, [AK032269]
A_51_P321579	55.9865	Chd5	Mus musculus chromodomain helicase DNA binding protein 5 (Chd5), transcript variant 2, mRNA [NM_029216]
A_51_P445532	55.5304	Glra1	Mus musculus glycine receptor, alpha 1 subunit (Glra1), mRNA [NM_020492]
A_52_P231461	54.1643	Slc8a1	Mus musculus solute carrier family 8 (sodium/calcium exchanger), member 1 (Slc8a1), transcript variant A, mRNA [NM_011406]
A_51_P480169	53.1835	S1pr5	Mus musculus sphingosine-1-phosphate receptor 5 (S1pr5), mRNA [NM_053190]
A_51_P485862	52.9252	Eef1a2	Mus musculus eukaryotic translation elongation factor 1 alpha 2 (Eef1a2), mRNA [NM_007906]
A_51_P318933	49.9386	Camk2b	Mus musculus calcium/calmodulin-dependent protein kinase II, beta (Camk2b), transcript variant 2, mRNA [NM_007595]
A_52_P101399	49.1448	Tmem130	Mus musculus transmembrane protein 130 (Tmem130), mRNA [NM_177735]
A_51_P215038	48.7348	Tmem59l	Mus musculus transmembrane protein 59-like (Tmem59l), mRNA [NM_182991]
A_51_P132760	45.7821	Pcdh15	Mus musculus protocadherin 15 (Pcdh15), transcript variant A, mRNA [NM_023115]
A_51_P272754	45.3608	Cdh18	Mus musculus cadherin 18 (Cdh18), mRNA [NM_001081299]
A_51_P284918	45.2488		teashirt zinc finger family member 2 Gene [Source:MGI (curated);Acc:MGI:2153084] [ENSMUST00000140699]
A_52_P915614	45.0766		Mus musculus 0 day neonate cerebellum cDNA, RIKEN full-length enriched library, clone:C230094L10 product:unclassifiable, full insert sequence, [AK049042]
A_52_P111145	44.9836	Gabbr2	Mus musculus gamma-aminobutyric acid (GABA) B receptor, 2 (Gabbr2), mRNA [NM_001081141]
A_52_P317346	44.5356		Mus musculus 13 days embryo heart cDNA, RIKEN full-length enriched library, clone:D330025O06 product:unclassifiable, full insert sequence, [AK084656]
A_52_P407263	44.5144		leucine rich repeat containing 7 Gene [Source:MGI Symbol;Acc:MGI:2676665] [ENSMUST00000029826]
A_52_P32345	44.3072	Myt1l	Mus musculus myelin transcription factor 1-like (Myt1l), transcript variant 1, mRNA [NM_001093775]
A_51_P196390	44.2244	Alk	Mus musculus anaplastic lymphoma kinase (Alk), mRNA [NM_007439]
A_52_P70888	43.9314	Snhg11	Mus musculus small nucleolar RNA host gene 11 (non-protein coding) (Snhg11), mRNA [NM_175692]
A_51_P272806	42.9435	Ctsr	Mus musculus cathepsin R (Ctsr), mRNA [NM_020284]
A_51_P279038	42.6475	Ppargc1a	Mus musculus peroxisome proliferative activated receptor, gamma, coactivator 1 alpha (Ppargc1a), transcript variant 1, mRNA [NM_008904]
A_51_P163146	42.4573	Sema3a	Mus musculus sema domain, immunoglobulin domain (Ig), short basic domain, secreted, (semaphorin) 3A (Sema3a), mRNA [NM_009152]
A_51_P216456	42.166	Tac1	Mus musculus tachykinin 1 (Tac1), mRNA [NM_009311]
A_52_P317246	41.193	Esrrg	Mus musculus estrogen-related receptor gamma (Esrrg), mRNA [NM_011935]
A_52_P271552	40.9454	C030015D19Rik	Mus musculus adult male corpora quadrigemina cDNA, RIKEN full-length enriched library, clone:B230311O12 product:unclassifiable, full insert sequence, [AK045808]
A_51_P396325	40.8941	Syn2	Mus musculus synapsin II (Syn2), transcript variant IIb, mRNA [NM_013681]
A_51_P497395	40.766	Lypd1	Mus musculus Ly6/Plaur domain containing 1 (Lypd1), mRNA [NM_145100]
A_52_P1149183	40.6536		BB345768 RIKEN full-length enriched, 10 days neonate cerebellum Mus musculus cDNA clone B930058H16 3', [BB345768]
A_52_P254782	40.2154	Cntn5	Mus musculus contactin 5 (Cntn5), transcript variant 1, mRNA [NM_001170787]
A_51_P267933	40.1285	Snhg11	Mus musculus small nucleolar RNA host gene 11 (non-protein coding) (Snhg11), mRNA [NM_175692]
A_52_P98614	39.8442	Slc6a2	Mus musculus solute carrier family 6 (neurotransmitter transporter, noradrenalin), member 2 (Slc6a2), mRNA [NM_009209]
A_51_P406527	39.4641	Kcnd2	Mus musculus potassium voltage-gated channel, Shal-related family, member 2 (Kcnd2), mRNA [NM_019697]
A_52_P62444	39.4003	Syn2	Mus musculus synapsin II (Syn2), transcript variant IIb, mRNA [NM_013681]
A_52_P499453	38.9522	Myt1l	Mus musculus 10, 11 days embryo whole body cDNA, RIKEN full-length enriched library, clone:2810003I18 product:myelin transcription factor 1-like, full insert sequence, [AK012660]
A_51_P127738	38.6714	Scn2a1	Mus musculus sodium channel, voltage-gated, type II, alpha 1 (Scn2a1), mRNA [NM_001099298]
A_52_P339912	38.3818	Inpp5j	Mus musculus inositol polyphosphate 5-phosphatase J (Inpp5j), mRNA [NM_172439]
A_51_P229344	38.1507	Nxph1	Mus musculus 16 days embryo head cDNA, RIKEN full-length enriched library, clone:C130005L03 product:NEUREXOPHILIN 1 PRECURSOR homolog [Homo sapiens], full insert sequence, [AK047847]
A_52_P301261	37.9478	March4	Mus musculus membrane-associated ring finger (C3HC4) 4 (March4), mRNA [NM_001045533]
A_52_P617076	37.6255	Galntl6	Mus musculus UDP-N-acetyl-alpha-D-galactosamine:polypeptide N-acetylgalactosaminyltransferase-like 6 (Galntl6), mRNA [NM_175032]
A_52_P293429	37.3436	Tshz2	Mus musculus teashirt zinc finger family member 2 (Tshz2), mRNA [NM_080455]
A_52_P290374	37.2515	2810011L19Rik	Mus musculus RIKEN cDNA 2810011L19 gene, mRNA (cDNA clone IMAGE:6810678), partial cds, [BC059025]
A_51_P448458	37.2095	Dnm3	Mus musculus dynamin 3 (Dnm3), transcript variant 1, mRNA [NM_001038619]
A_52_P1141022	37.2047		UI-M-BH3-att-b-09-0-UI,s1 NIH_BMAP_M_S4 Mus musculus cDNA clone UI-M-BH3-att-b-09-0-UI 3', [AW492586]
A_51_P429715	37.106	Lbx1	ladybird homeobox homolog 1 (Drosophila) Gene [Source:MGI Symbol;Acc:MGI:104867] [ENSMUST00000099401]
A_51_P379552	36.9508	3110047P20Rik	Mus musculus RIKEN cDNA 3110047P20 gene (3110047P20Rik), mRNA [NM_177006]
A_52_P440964	36.6144	4833424O15Rik	Mus musculus RIKEN cDNA 4833424O15 gene (4833424O15Rik), mRNA [NM_029425]
A_52_P541118	36.0078	Snhg11	Mus musculus small nucleolar RNA host gene 11 (non-protein coding) (Snhg11), mRNA [NM_175692]
A_51_P508864	35.9277	A2bp1	Mus musculus ataxin 2 binding protein 1 (A2bp1), transcript variant 2, mRNA [NM_021477]
A_51_P140576	35.9021	Mapt	Mus musculus microtubule-associated protein tau (Mapt), transcript variant 1, mRNA [NM_001038609]
A_52_P196568	35.5303	Meg3	Mus musculus maternally expressed 3 (Meg3), transcript variant 1, non-coding RNA [NR_003633]
A_51_P152685	35.2276	Pcnxl2	Mus musculus pecanex-like 2 (Drosophila) (Pcnxl2), transcript variant 2, mRNA [NM_175561]
A_52_P1132525	34.9166		Mus musculus 0 day neonate cerebellum cDNA, RIKEN full-length enriched library, clone:C230062C15 product:unclassifiable, full insert sequence, [AK082545]
A_51_P113518	34.8995	Myt1l	Mus musculus myelin transcription factor 1-like (Myt1l), transcript variant 1, mRNA [NM_001093775]
A_51_P309208	34.8376	1500010C09Rik	Mus musculus adult male cerebellum cDNA, RIKEN full-length enriched library, clone:1500010C09 product:weakly similar to ATAXIN 2-BINDING PROTEIN [Mus musculus], full insert sequence, [AK005186]
A_52_P374897	34.3288	Arg2	Mus musculus arginase type II (Arg2), mRNA [NM_009705]
A_52_P150950	33.9713	Olfm3	Mus musculus olfactomedin 3 (Olfm3), transcript variant B, mRNA [NM_153157]
A_52_P613769	33.9634	Chl1	Mus musculus cell adhesion molecule with homology to L1CAM (Chl1), mRNA [NM_007697]
A_52_P18299	33.8324	Chd5	Mus musculus chromodomain helicase DNA binding protein 5 (Chd5), transcript variant 1, mRNA [NM_001081376]
A_51_P498031	33.812	Gria1	Mus musculus glutamate receptor, ionotropic, AMPA1 (alpha 1) (Gria1), transcript variant 2, mRNA [NM_008165]
A_51_P274080	33.8011	A830039N20Rik	Mus musculus 10 days neonate cortex cDNA, RIKEN full-length enriched library, clone:A830039N20 product:hypothetical protein, full insert sequence, [AK043847]
A_51_P501803	33.7033	Hoxa2	Mus musculus homeobox A2 (Hoxa2), mRNA [NM_010451]
A_52_P302671	33.5399	Zscan4c	Mus musculus zinc finger and SCAN domain containing 4C (Zscan4c), mRNA [NM_001013765]
A_51_P410361	33.2561	Lin7a	Mus musculus lin-7 homolog A (C, elegans) (Lin7a), transcript variant 1, mRNA [NM_001039354]
A_51_P388819	33.2503	Hpcal4	Mus musculus hippocalcin-like 4 (Hpcal4), mRNA [NM_174998]
A_52_P1172945	33.1225	Ankrd34b	Mus musculus ankyrin repeat domain 34B (Ankrd34b), mRNA [NM_175455]
A_52_P53740	33.0841	Ica1l	Mus musculus islet cell autoantigen 1-like (Ica1l), mRNA [NM_027407]
A_51_P337269	32.8824	Aldob	Mus musculus aldolase B, fructose-bisphosphate (Aldob), mRNA [NM_144903]
A_52_P545181	32.7637	Caln1	Mus musculus calneuron 1 (Caln1), transcript variant 2, mRNA [NM_021371]
A_52_P569028	32.233	Cacng2	Mus musculus calcium channel, voltage-dependent, gamma subunit 2 (Cacng2), mRNA [NM_007583]
A_51_P511612	31.7014		Mus musculus activated spleen cDNA, RIKEN full-length enriched library, clone:F830008E11 product:hypothetical protein, full insert sequence, [AK156110]
A_52_P786790	31.6652		Mus musculus 12 days embryo spinal cord cDNA, RIKEN full-length enriched library, clone:C530003P15 product:unclassifiable, full insert sequence, [AK049610]
A_51_P385114	31.5841	Snhg11	Mus musculus small nucleolar RNA host gene 11 (non-protein coding) (Snhg11), mRNA [NM_175692]
A_52_P440709	31.3993	Ryr2	Mus musculus ryanodine receptor 2, cardiac (Ryr2), mRNA [NM_023868]
A_51_P241808	31.3908	Ap3b2	Mus musculus adaptor-related protein complex 3, beta 2 subunit, mRNA (cDNA clone IMAGE:5364848), with apparent retained intron, [BC024722]
A_51_P264695	31.2259	Crym	Mus musculus crystallin, mu (Crym), mRNA [NM_016669]
A_52_P351116	31.0835	Igf1	Mus musculus insulin-like growth factor 1 (Igf1), transcript variant 1, mRNA [NM_010512]
A_51_P354681	31.0596	Mgat4c	Mus musculus mannosyl (alpha-1,3-)-glycoprotein beta-1,4-N-acetylglucosaminyltransferase, isozyme C (putative) (Mgat4c), transcript variant 2, mRNA [NM_026243]
A_52_P326513	30.7602	Kcna4	Mus musculus potassium voltage-gated channel, shaker-related subfamily, member 4 (Kcna4), mRNA [NM_021275]
A_51_P267653	30.5576	Olfm3	Mus musculus olfactomedin 3 (Olfm3), transcript variant B, mRNA [NM_153157]
A_51_P163953	30.3539	Nsg2	Mus musculus neuron specific gene family member 2 (Nsg2), mRNA [NM_008741]
A_52_P65237	30.1481	Zbtb7c	Mus musculus zinc finger and BTB domain containing 7C (Zbtb7c), mRNA [NM_145356]
A_52_P442145	30.103	Scn2a1	Mus musculus sodium channel, voltage-gated, type II, alpha 1 (Scn2a1), mRNA [NM_001099298]
A_52_P258546	30.0412	Nlgn1	Mus musculus neuroligin 1 (Nlgn1), transcript variant 1, mRNA [NM_138666]
A_51_P307327	29.8837	Hecw1	Mus musculus HECT, C2 and WW domain containing E3 ubiquitin protein ligase 1 (Hecw1), mRNA [NM_001081348]
A_51_P326892	29.8547	Myt1l	Mus musculus myelin transcription factor 1-like (Myt1l), transcript variant 2, mRNA [NM_008666]
A_51_P201873	29.7628	Gpr88	Mus musculus G-protein coupled receptor 88 (Gpr88), mRNA [NM_022427]
A_52_P444611	29.7249		gamma-aminobutyric acid (GABA) A receptor, subunit gamma 2 Gene [Source:MGI (curated);Acc:MGI:95623] [ENSMUST00000109290]
A_51_P253279	29.7139	Cntn6	Mus musculus contactin 6 (Cntn6), mRNA [NM_017383]
A_52_P151093	29.7094	Hmx2	Mus musculus H6 homeobox 2 (Hmx2), mRNA [NM_145998]
A_52_P285635	29.6344	Elmod1	Mus musculus ELMO domain containing 1 (Elmod1), mRNA [NM_177769]
A_51_P204387	29.463	Tmem63c	Mus musculus transmembrane protein 63c (Tmem63c), mRNA [NM_172583]
A_52_P69506	29.3522	Arhgef15	Mus musculus Rho guanine nucleotide exchange factor (GEF) 15 (Arhgef15), mRNA [NM_177566]
A_51_P187352	29.2345	Kcnma1	Mus musculus potassium large conductance calcium-activated channel, subfamily M, alpha member 1 (Kcnma1), mRNA [NM_010610]
A_51_P493671	28.9035	Hs3st2	Mus musculus heparan sulfate (glucosamine) 3-O-sulfotransferase 2 (Hs3st2), mRNA [NM_001081327]
A_52_P876218	28.878	Slc8a1	Mus musculus solute carrier family 8 (sodium/calcium exchanger), member 1 (Slc8a1), transcript variant A, mRNA [NM_011406]
A_51_P421303	28.724	Caly	Mus musculus calcyon neuron-specific vesicular protein (Caly), transcript variant A, mRNA [NM_026769]
A_51_P177071	28.6337	Nrg3	Mus musculus neuregulin 3 (Nrg3), transcript variant 1, mRNA [NM_008734]
A_52_P228377	28.6073	Anks1b	Mus musculus ankyrin repeat and sterile alpha motif domain containing 1B (Anks1b), transcript variant 4, mRNA [NM_001177397]
A_51_P216268	28.4504	2610001A08Rik	Mus musculus 10 days embryo whole body cDNA, RIKEN full-length enriched library, clone:2610001A08 product:unclassifiable, full insert sequence, [AK011250]
A_51_P109649	27.999	Meg3	Mus musculus maternally expressed 3 (Meg3), transcript variant 1, non-coding RNA [NR_003633]
A_52_P519865	27.8706	Adap1	Mus musculus ArfGAP with dual PH domains 1 (Adap1), mRNA [NM_172723]
A_51_P147034	27.8447	Ica1l	Mus musculus islet cell autoantigen 1-like (Ica1l), mRNA [NM_027407]
A_51_P211786	27.7765	Chst13	Mus musculus carbohydrate (chondroitin 4) sulfotransferase 13 (Chst13), mRNA [NM_027928]
A_52_P124472	27.765	Kcnd2	Mus musculus potassium voltage-gated channel, Shal-related family, member 2 (Kcnd2), mRNA [NM_019697]
A_51_P302831	27.7438	Dbc1	Mus musculus deleted in bladder cancer 1 (human) (Dbc1), mRNA [NM_019967]
A_52_P143037	27.5328	Gabra5	Mus musculus gamma-aminobutyric acid (GABA) A receptor, subunit alpha 5 (Gabra5), mRNA [NM_176942]
A_51_P295410	27.4774	Nap1l5	Mus musculus nucleosome assembly protein 1-like 5 (Nap1l5), mRNA [NM_021432]
A_52_P564983	27.454	Fam131c	Mus musculus family with sequence similarity 131, member C (Fam131c), mRNA [NM_001085513]
A_51_P315466	27.4021	1600027J07Rik	PREDICTED: Mus musculus RIKEN cDNA 1600027J07 gene (1600027J07Rik), mRNA [XM_001476265]
A_52_P517247	27.2798	Iqsec3	Mus musculus IQ motif and Sec7 domain 3 (Iqsec3), mRNA [NM_001033354]
A_52_P636608	27.2075	Fam184b	Mus musculus 0 day neonate cerebellum cDNA, RIKEN full-length enriched library, clone:C230091O15 product:unclassifiable, full insert sequence, [AK049020]
A_51_P116239	27.0516	Ptpn5	Mus musculus protein tyrosine phosphatase, non-receptor type 5 (Ptpn5), transcript variant 1, mRNA [NM_013643]
A_51_P241210	26.9014	Lhfpl3	Mus musculus lipoma HMGIC fusion partner-like 3 (Lhfpl3), transcript variant 2, mRNA [NM_001081231]
A_51_P455166	26.8867	Prl4a1	Mus musculus prolactin family 4, subfamily a, member 1 (Prl4a1), mRNA [NM_011165]
A_52_P465980	26.8145	Cplx1	Mus musculus complexin 1 (Cplx1), mRNA [NM_007756]
A_52_P572188	26.78	Atp1a3	Mus musculus 0 day neonate eyeball cDNA, RIKEN full-length enriched library, clone:E130306P09 product:ATPase, Na+/K+ transporting, alpha 3 polypeptide, full insert sequence, [AK053751]
A_52_P755834	26.7234		Mus musculus 7 days neonate cerebellum cDNA, RIKEN full-length enriched library, clone:A730084N24 product:unclassifiable, full insert sequence, [AK080551]
A_52_P755029	26.6645		Mus musculus 7 days neonate cerebellum cDNA, RIKEN full-length enriched library, clone:A730035E12 product:unclassifiable, full insert sequence, [AK042887]
A_52_P875269	26.5616	Gm2136	PREDICTED: Mus musculus hypothetical protein LOC100039282 (LOC100039282), mRNA [XM_001472696]
A_51_P421300	26.4788	Caly	Mus musculus calcyon neuron-specific vesicular protein (Caly), transcript variant C, mRNA [NM_001190386]
A_52_P1044964	26.433	Grin2b	Mus musculus glutamate receptor, ionotropic, NMDA2B (epsilon 2) (Grin2b), mRNA [NM_008171]
A_51_P133260	26.3638	Vsnl1	Mus musculus visinin-like 1 (Vsnl1), mRNA [NM_012038]
A_51_P309056	26.2775	Cdh5	Mus musculus cadherin 5 (Cdh5), mRNA [NM_009868]
A_52_P674292	26.2283	A830010M09Rik	Mus musculus 10 days neonate cortex cDNA, RIKEN full-length enriched library, clone:A830010M09 product:unclassifiable, full insert sequence, [AK080594]
A_51_P442642	26.1103	Cadm2	Mus musculus cell adhesion molecule 2 (Cadm2), transcript variant 1, mRNA [NM_178721]
A_51_P229893	25.9213	Cts6	Mus musculus cathepsin 6 (Cts6), mRNA [NM_021445]
A_51_P476689	25.9149	Mapt	Mus musculus microtubule-associated protein tau (Mapt), transcript variant 1, mRNA [NM_001038609]
A_52_P639402	25.6587	Kcnk3	Mus musculus potassium channel, subfamily K, member 3 (Kcnk3), mRNA [NM_010608]
A_51_P338235	25.5731		Mus musculus adult male hippocampus cDNA, RIKEN full-length enriched library, clone:C630013G10 product:unclassifiable, full insert sequence, [AK049941]
A_52_P207374	25.4955	Il1rap	Mus musculus interleukin 1 receptor accessory protein (Il1rap), transcript variant 4, mRNA [NM_001159318]
A_51_P234893	25.3588	Ecel1	Mus musculus endothelin converting enzyme-like 1 (Ecel1), mRNA [NM_021306]
A_52_P358429	25.312	Hs3st5	Mus musculus heparan sulfate (glucosamine) 3-O-sulfotransferase 5 (Hs3st5), mRNA [NM_001081208]
A_51_P454873	25.1151	Npy	Mus musculus neuropeptide Y (Npy), mRNA [NM_023456]
A_52_P39575	25.0974	Gria1	Mus musculus glutamate receptor, ionotropic, AMPA1 (alpha 1) (Gria1), transcript variant 2, mRNA [NM_008165]
A_52_P714920	25.0222		Mus musculus adult female vagina cDNA, RIKEN full-length enriched library, clone:9930021A11 product:unclassifiable, full insert sequence, [AK036875]
A_52_P412452	24.9357	Cntn6	Mus musculus contactin 6 (Cntn6), mRNA [NM_017383]
A_51_P510764	24.8656	Tmem195	Mus musculus transmembrane protein 195 (Tmem195), mRNA [NM_178767]
A_51_P292221	24.6937	Kcnk3	Mus musculus potassium channel, subfamily K, member 3 (Kcnk3), mRNA [NM_010608]
A_51_P520650	24.5016	Dlgap1	Mus musculus discs, large (Drosophila) homolog-associated protein 1 (Dlgap1), transcript variant 1, mRNA [NM_177639]
A_51_P326699	24.3659	Epha6	Mus musculus receptor tyrosine kinase mRNA, complete cds, [U58332]
A_51_P296995	24.3052	Abcc8	Mus musculus ATP-binding cassette, sub-family C (CFTR/MRP), member 8 (Abcc8), mRNA [NM_011510]
A_52_P794898	24.1121		Mus musculus adult male hypothalamus cDNA, RIKEN full-length enriched library, clone:A230081H06 product:unclassifiable, full insert sequence, [AK038982]
A_51_P381015	24.0654	Evx1	Mus musculus even skipped homeotic gene 1 homolog (Evx1), mRNA [NM_007966]
A_52_P248604	24.0604	Cdh5	Mus musculus cadherin 5 (Cdh5), mRNA [NM_009868]
A_51_P433810	23.8124	Npas4	Mus musculus neuronal PAS domain protein 4 (Npas4), mRNA [NM_153553]
A_51_P257789	23.7883	Hoxb2	Mus musculus adult male bone cDNA, RIKEN full-length enriched library, clone:9830144G19 product:unclassifiable, full insert sequence, [AK036636]
A_51_P384693	23.7644	Kirrel3	Mus musculus kin of IRRE like 3 (Drosophila) (Kirrel3), mRNA [NM_026324]
A_52_P493030	23.6294	Slc7a14	Mus musculus solute carrier family 7 (cationic amino acid transporter, y+ system), member 14 (Slc7a14), mRNA [NM_172861]
A_52_P188851	23.2774	Nefh	Mus musculus neurofilament, heavy polypeptide (Nefh), mRNA [NM_010904]
A_52_P947319	23.2584	A230055C15	Mus musculus adult male hypothalamus cDNA, RIKEN full-length enriched library, clone:A230055C15 product:unclassifiable, full insert sequence, [AK038688]
A_52_P541095	23.1968	Unc5a	Mus musculus unc-5 homolog A (C, elegans) (Unc5a), mRNA [NM_153131]
A_51_P151316	23.1201	Gabra5	Mus musculus gamma-aminobutyric acid (GABA) A receptor, subunit alpha 5 (Gabra5), mRNA [NM_176942]
A_51_P489003	22.9856	Kcnt1	Mus musculus potassium channel, subfamily T, member 1 (Kcnt1), transcript variant 1, mRNA [NM_175462]
A_51_P437978	22.8652	Agtr2	Mus musculus angiotensin II receptor, type 2 (Agtr2), mRNA [NM_007429]
A_52_P883243	22.8149	Smug1	Mus musculus adult male corpora quadrigemina cDNA, RIKEN full-length enriched library, clone:B230216M23 product:unclassifiable, full insert sequence, [AK045633]
A_52_P445360	22.5995	Krt20	Mus musculus keratin 20 (Krt20), mRNA [NM_023256]
A_52_P365316	22.5904	Hecw1	Mus musculus HECT, C2 and WW domain containing E3 ubiquitin protein ligase 1 (Hecw1), mRNA [NM_001081348]
A_52_P859703	22.5683		Mus musculus adult male hypothalamus cDNA, RIKEN full-length enriched library, clone:A230101G02 product:unclassifiable, full insert sequence, [AK039132]
A_51_P196774	22.5678	Prr16	proline rich 16 Gene [Source:MGI Symbol;Acc:MGI:1918623] [ENSMUST00000116639]
A_52_P265084	22.5217	Adarb2	adenosine deaminase, RNA-specific, B2 Gene [Source:MGI (curated);Acc:MGI:2151118] [ENSMUST00000135574]
A_51_P212666	22.5177	Ntsr1	Mus musculus neurotensin receptor 1 (Ntsr1), mRNA [NM_018766]
A_52_P312204	22.5081	Nxph1	Mus musculus neurexophilin 1 (Nxph1), mRNA [NM_008751]
A_52_P572045	22.4237	Pfkp	Mus musculus phosphofructokinase, platelet (Pfkp), mRNA [NM_019703]
A_51_P201747	22.4225	Sez6l	Mus musculus seizure related 6 homolog like (Sez6l), mRNA [NM_019982]
A_51_P219424	22.3607	Serpinb9d	Mus musculus serine (or cysteine) peptidase inhibitor, clade B, member 9d (Serpinb9d), mRNA [NM_011460]
A_52_P653654	22.2926	Atp1a3	Mus musculus ATPase, Na+/K+ transporting, alpha 3 polypeptide (Atp1a3), mRNA [NM_144921]
A_52_P509297	22.2376	Mapt	Mus musculus microtubule-associated protein tau (Mapt), transcript variant 1, mRNA [NM_001038609]
A_51_P215374	22.1018	Slc6a17	Mus musculus solute carrier family 6 (neurotransmitter transporter), member 17 (Slc6a17), mRNA [NM_172271]
A_52_P939541	22.0928		Mus musculus 16 days neonate thymus cDNA, RIKEN full-length enriched library, clone:A130068D08 product:unclassifiable, full insert sequence, [AK037972]
A_51_P130808	22.0307	Tpbpb	Mus musculus trophoblast specific protein beta (Tpbpb), mRNA [NM_026429]
A_52_P256421	21.9591	Fam129a	family with sequence similarity 129, member A Gene [Source:MGI (curated);Acc:MGI:2137237] [ENSMUST00000148810]
A_52_P1101021	21.952		UI-M-CG0p-bdd-g-11-0-UI,s1 NIH_BMAP_Ret4_S2 Mus musculus cDNA clone UI-M-CG0p-bdd-g-11-0-UI 3', [BE981836]
A_51_P118061	21.8893	Elmod1	Mus musculus ELMO domain containing 1 (Elmod1), mRNA [NM_177769]
A_52_P365660	21.884	Lrrc4c	Mus musculus leucine rich repeat containing 4C (Lrrc4c), mRNA [NM_178725]
A_51_P481221	21.8332	Bace2	Mus musculus beta-site APP-cleaving enzyme 2 (Bace2), mRNA [NM_019517]
A_51_P254299	21.7053	Dlk2	Mus musculus delta-like 2 homolog (Drosophila) (Dlk2), mRNA [NM_207666]
A_51_P481563	21.6727		Mus musculus 16 days neonate cerebellum cDNA, RIKEN full-length enriched library, clone:9630024L03 product:RIKEN cDNA 4631403P03 gene, full insert sequence, [AK035983]
A_52_P1091913	21.4877		Mus musculus 10 days neonate cerebellum cDNA, RIKEN full-length enriched library, clone:B930025I17 product:unclassifiable, full insert sequence, [AK047135]
A_52_P68244	21.4843
A_51_P268617	21.4012	Cntnap4	Mus musculus contactin associated protein-like 4 (Cntnap4), mRNA [NM_130457]
A_52_P559975	21.4	Cxcr2	Mus musculus chemokine (C-X-C motif) receptor 2 (Cxcr2), mRNA [NM_009909]
A_51_P159863	21.3557	Slc4a10	Mus musculus solute carrier family 4, sodium bicarbonate cotransporter-like, member 10 (Slc4a10), mRNA [NM_033552]
A_52_P420665	21.1586	Uts2d	Mus musculus urotensin 2 domain containing (Uts2d), mRNA [NM_198166]
A_51_P509551	21.1305	Scn1a	Mus musculus sodium channel, voltage-gated, type I, alpha (Scn1a), mRNA [NM_018733]
A_52_P327110	21.1232	Bean	Mus musculus brain expressed, associated with Nedd4 (Bean), transcript variant 1, mRNA [NM_001141922]
A_51_P123744	21.0906		leucine rich repeat and fibronectin type III domain containing 5 Gene [Source:MGI (curated);Acc:MGI:2144814] [ENSMUST00000047317]
A_51_P408910	21.0477	Cacng2	Mus musculus calcium channel, voltage-dependent, gamma subunit 2 (Cacng2), mRNA [NM_007583]
A_51_P501672	21.0039		Mus musculus adult male corpora quadrigemina cDNA, RIKEN full-length enriched library, clone:B230217A11 product:unclassifiable, full insert sequence, [AK045636]
A_52_P48762	20.8731	Lin7a	Mus musculus lin-7 homolog A (C, elegans) (Lin7a), transcript variant 1, mRNA [NM_001039354]
A_52_P99341	20.5955	Meg3	Mus musculus maternally expressed 3 (Meg3), transcript variant 1, non-coding RNA [NR_003633]
A_52_P453814	20.5456	Rasgrp2	Mus musculus RAS, guanyl releasing protein 2 (Rasgrp2), mRNA [NM_011242]
A_51_P125965	20.5348		Mus musculus adult male stomach cDNA, RIKEN full-length enriched library, clone:2210022J03 product:hypothetical protein, full insert sequence, [AK008770]
A_51_P416455	20.4916	Gm16485	Mus musculus 0 day neonate cerebellum cDNA, RIKEN full-length enriched library, clone:C230066H16 product:hypothetical protein, full insert sequence, [AK082585]
A_52_P1067988	20.4614		Mus musculus adult male corpora quadrigemina cDNA, RIKEN full-length enriched library, clone:B230362A05 product:unclassifiable, full insert sequence, [AK046257]
A_51_P147590	20.3755		Mus musculus 10 days neonate cerebellum cDNA, RIKEN full-length enriched library, clone:B930092E03 product:unclassifiable, full insert sequence, [AK081141]
A_52_P466147	20.3238	Rarres2	Mus musculus retinoic acid receptor responder (tazarotene induced) 2 (Rarres2), mRNA [NM_027852]
A_51_P481777	20.2667	Tcstv1	Mus musculus 2-cell-stage, variable group, member 1 (Tcstv1), mRNA [NM_018756]
A_51_P507333	20.2114	Kcnc2	Mus musculus potassium voltage gated channel, Shaw-related subfamily, member 2 (Kcnc2), mRNA [NM_001025581]
A_52_P495759	20.2087	Rarb	Mus sp, retinoic acid receptor isoform RAR-beta 4 mRNA, partial cds, [S92180]
A_51_P256384	20.2034	Atp2b2	Mus musculus ATPase, Ca++ transporting, plasma membrane 2 (Atp2b2), transcript variant 1, mRNA [NM_009723]
A_52_P211949	20.1637	Rph3a	Mus musculus rabphilin 3A (Rph3a), mRNA [NM_011286]
A_51_P268896	20.0952		Mus musculus adult male olfactory brain cDNA, RIKEN full-length enriched library, clone:6430581H11 product:retinoblastoma binding protein 2, full insert sequence, [AK032526]
A_52_P468023	20.0043	Aldob	Mus musculus aldolase B, fructose-bisphosphate (Aldob), mRNA [NM_144903]
A_52_P105429	19.9408	Adarb2	Mus musculus adenosine deaminase, RNA-specific, B2 (Adarb2), mRNA [NM_052977]
A_51_P232682	19.9195	Ccrl2	Mus musculus chemokine (C-C motif) receptor-like 2 (Ccrl2), mRNA [NM_017466]
A_51_P111962	19.863	Bean	Mus musculus brain expressed, associated with Nedd4 (Bean), transcript variant 1, mRNA [NM_001141922]
A_52_P165406	19.8456	Sv2a	Mus musculus synaptic vesicle glycoprotein 2 a (Sv2a), mRNA [NM_022030]
A_52_P419582	19.7809	Epha6	Mus musculus Eph receptor A6 (Epha6), mRNA [NM_007938]
A_52_P78699	19.5975	Kcnt1	Mus musculus potassium channel, subfamily T, member 1 (Kcnt1), transcript variant 1, mRNA [NM_175462]
A_51_P261739	19.5766	Il1rapl2	Mus musculus interleukin 1 receptor accessory protein-like 2 (Il1rapl2), mRNA [NM_030688]
A_52_P493493	19.5392	Lnx1	Mus musculus ligand of numb-protein X 1 (Lnx1), transcript variant 2, mRNA [NM_010727]
A_52_P630905	19.5093	Cdh18	Mus musculus cadherin 18 (Cdh18), mRNA [NM_001081299]
A_51_P412508	19.5049	Irx4	Mus musculus Iroquois related homeobox 4 (Drosophila) (Irx4), mRNA [NM_018885]
A_52_P648524	19.3512	Dio3	Mus musculus deiodinase, iodothyronine type III (Dio3), mRNA [NM_172119]
A_52_P346037	19.3301	Akr1c12	Mus musculus aldo-keto reductase family 1, member C12 (Akr1c12), mRNA [NM_013777]
A_52_P1026875	19.313	Gnal	Mus musculus guanine nucleotide binding protein, alpha stimulating, olfactory type (Gnal), transcript variant 2, mRNA [NM_177137]
A_51_P199407	19.2866	Caln1	Mus musculus calneuron 1 (Caln1), transcript variant 2, mRNA [NM_021371]
A_52_P443073	19.2777	Dlgap1	Mus musculus discs, large (Drosophila) homolog-associated protein 1 (Dlgap1), transcript variant 1, mRNA [NM_177639]
A_51_P170987	19.2003	Rgs7bp	Mus musculus regulator of G-protein signalling 7 binding protein (Rgs7bp), mRNA [NM_029879]
A_52_P445944	19.1915	Chsy3	Mus musculus 10 days neonate cortex cDNA, RIKEN full-length enriched library, clone:A830026G02 product:hypothetical protein, full insert sequence, [AK043732]
A_51_P318755	19.122	Tmc5	Mus musculus transmembrane channel-like gene family 5 (Tmc5), transcript variant 2, mRNA [NM_028930]
A_52_P291736	19.1105	Prkar1b	Mus musculus protein kinase, cAMP dependent regulatory, type I beta (Prkar1b), mRNA [NM_008923]
A_52_P672834	19.1082	Jakmip1	Mus musculus janus kinase and microtubule interacting protein 1 (Jakmip1), mRNA [NM_178394]
A_52_P1172202	18.9297		Mus musculus 0 day neonate eyeball cDNA, RIKEN full-length enriched library, clone:E130019P11 product:unclassifiable, full insert sequence, [AK053466]
A_51_P291260	18.9276	Mgam	Mus musculus maltase-glucoamylase (Mgam), mRNA [NM_001171003]
A_52_P387056	18.9087	Creg2	Mus musculus cellular repressor of E1A-stimulated genes 2 (Creg2), mRNA [NM_170597]
A_52_P220498	18.9005		Mus musculus adult male corpora quadrigemina cDNA, RIKEN full-length enriched library, clone:B230315D22 product:unclassifiable, full insert sequence, [AK045858]
A_52_P383754	18.8961	Copg2as2	Mus musculus Mit1/Lb9 mRNA, partial sequence, [AF217545]
A_52_P144310	18.8417	Gad1	Mus musculus glutamic acid decarboxylase 1 (Gad1), mRNA [NM_008077]
A_52_P414464	18.646	Rcan2	Mus musculus regulator of calcineurin 2 (Rcan2), transcript variant 1, mRNA [NM_207649]
A_51_P365885	18.632	Csf1r	Mus musculus colony stimulating factor 1 receptor (Csf1r), mRNA [NM_001037859]
A_51_P476127	18.6049	Spry3	Mus musculus sprouty homolog 3 (Drosophila) (Spry3), mRNA [NM_001030293]
A_51_P355753	18.5846	Hic1	Mus musculus hypermethylated in cancer 1 (Hic1), transcript variant 1, mRNA [NM_010430]
A_52_P304720	18.4657	Crlf1	Mus musculus cytokine receptor-like factor 1 (Crlf1), mRNA [NM_018827]
A_52_P114962	18.4435	Tcerg1l	Mus musculus transcription elongation regulator 1-like (Tcerg1l), mRNA [NM_183289]
A_52_P188215	18.4245	3110047P20Rik	Mus musculus RIKEN cDNA 3110047P20 gene (3110047P20Rik), mRNA [NM_177006]
A_52_P331829	18.4038	Nfasc	Mus musculus neurofascin (Nfasc), transcript variant 1, mRNA [NM_182716]
A_52_P519783	18.283	Ltk	Mus musculus leukocyte tyrosine kinase (Ltk), transcript variant 4, mRNA [NM_203345]
A_51_P290556	18.2377		RIKEN cDNA 9430031J16 gene Gene [Source:MGI Symbol;Acc:MGI:2443135] [ENSMUST00000113491]
A_51_P221100	18.1635	Snph	Mus musculus syntaphilin (Snph), mRNA [NM_198214]
A_51_P441622	18.1297	Adcy7	Mus musculus adenylate cyclase 7 (Adcy7), transcript variant 1, mRNA [NM_007406]
A_51_P383638	18.0845	Amy1	Mus musculus amylase 1, salivary (Amy1), transcript variant 1, mRNA [NM_007446]
A_52_P235995	18.0596	3110047P20Rik	Mus musculus RIKEN cDNA 3110047P20 gene (3110047P20Rik), mRNA [NM_177006]
A_52_P223083	18.0029	Pfkp	Mus musculus, clone IMAGE:4503748, mRNA, [BC050264]
A_51_P184340	17.9408	Scn3b	Mus musculus sodium channel, voltage-gated, type III, beta (Scn3b), transcript variant 2, mRNA [NM_178227]
A_52_P557129	17.9376	Slc12a5	Mus musculus solute carrier family 12, member 5 (Slc12a5), mRNA [NM_020333]
A_52_P593212	17.9246		RIKEN cDNA 5730446D14 gene Gene [Source:MGI Symbol;Acc:MGI:1913890] [ENSMUST00000114435]
A_51_P180213	17.8833	Akr1c19	Mus musculus aldo-keto reductase family 1, member C19 (Akr1c19), mRNA [NM_001013785]
A_52_P670612	17.8259	Meis1	Mus musculus Meis homeobox 1 (Meis1), mRNA [NM_010789]
A_51_P461779	17.7624	Ppp2r2c	Mus musculus protein phosphatase 2 (formerly 2A), regulatory subunit B (PR 52), gamma isoform (Ppp2r2c), mRNA [NM_172994]
A_51_P446914	17.7365		Mus musculus 16 days neonate cerebellum cDNA, RIKEN full-length enriched library, clone:9630048C11 product:unclassifiable, full insert sequence, [AK036244]
A_51_P103586	17.6262	A730054J21Rik	Mus musculus 7 days neonate cerebellum cDNA, RIKEN full-length enriched library, clone:A730054J21 product:unclassifiable, full insert sequence, [AK043086]
A_52_P859742	17.5295		Mus musculus 10 days neonate cortex cDNA, RIKEN full-length enriched library, clone:A830091N05 product:unclassifiable, full insert sequence, [AK044114]
A_52_P38908	17.5078	Tmem132b	Mus musculus transmembrane protein 132B (Tmem132b), mRNA [NM_001190352]
A_51_P269375	17.5009	Ank1	Mus musculus ankyrin 1, erythroid (Ank1), transcript variant 2, mRNA [NM_031158]
A_51_P268863	17.4935		carbonic anhydrase 10 Gene [Source:MGI (curated);Acc:MGI:1919855] [ENSMUST00000107861]
A_52_P1180340	17.4781		Mus musculus adult male spinal cord cDNA, RIKEN full-length enriched library, clone:A330050D14 product:unclassifiable, full insert sequence, [AK039493]
A_51_P282609	17.3884	Grik1	Mus musculus glutamate receptor, ionotropic, kainate 1 (Grik1), transcript variant 1, mRNA [NM_146072]
A_52_P360995	17.3736	Gria2	Mus musculus glutamate receptor, ionotropic, AMPA2 (alpha 2), mRNA (cDNA clone MGC:54603 IMAGE:6494013), complete cds, [BC048248]
A_51_P146726	17.3629	Col19a1	Mus musculus collagen, type XIX, alpha 1 (Col19a1), mRNA [NM_007733]
A_51_P229869	17.3423	Grin2b	Mus musculus glutamate receptor, ionotropic, NMDA2B (epsilon 2) (Grin2b), mRNA [NM_008171]
A_51_P305217	17.2544	Hoxd1	Mus musculus homeobox D1 (Hoxd1), mRNA [NM_010467]
A_52_P269158	17.2484	Pid1	Mus musculus phosphotyrosine interaction domain containing 1 (Pid1), mRNA [NM_001003948]
A_51_P400314	17.2283		NK1 transcription factor related, locus 1 (Drosophila) Gene [Source:MGI Symbol;Acc:MGI:109346] [ENSMUST00000030994]
A_51_P129694	17.1553	Lrtm2	Mus musculus leucine-rich repeats and transmembrane domains 2 (Lrtm2), transcript variant 1, mRNA [NM_172492]
A_52_P1196439	17.094	Cdh10	Mus musculus 10 days neonate cortex cDNA, RIKEN full-length enriched library, clone:A830013C24 product:unclassifiable, full insert sequence, [AK043625]
A_51_P441914	17.0676	Hsd17b2	Mus musculus hydroxysteroid (17-beta) dehydrogenase 2 (Hsd17b2), mRNA [NM_008290]
A_51_P156218	17.0581	Gpr116	Mus musculus G protein-coupled receptor 116 (Gpr116), mRNA [NM_001081178]
A_52_P263620	17.0478	AU022229	Mus musculus 10 days neonate medulla oblongata cDNA, RIKEN full-length enriched library, clone:B830020B14 product:unclassifiable, full insert sequence, [AK046833]
A_51_P411154	17.0477	Ipw	Mus musculus adult male corpora quadrigemina cDNA, RIKEN full-length enriched library, clone:B230105C16 product:Mus musculus Ipw gene, exon B, full insert sequence, [AK045353]
A_52_P629333	17.0029	BC021891	Mus musculus cDNA sequence BC021891 (BC021891), mRNA [NM_145608]
A_51_P289482	16.9893	6430519N07Rik	Mus musculus adult male olfactory brain cDNA, RIKEN full-length enriched library, clone:6430519N07 product:unclassifiable, full insert sequence, [AK032319]
A_52_P1132648	16.9771		Mus musculus 10 days neonate medulla oblongata cDNA, RIKEN full-length enriched library, clone:B830015B02 product:unclassifiable, full insert sequence, [AK080985]
A_51_P286496	16.9713	Il2rb	Mus musculus interleukin 2 receptor, beta chain (Il2rb), mRNA [NM_008368]
A_51_P429743	16.8577	Ceacam13	Mus musculus carcinoembryonic antigen-related cell adhesion molecule 13 (Ceacam13), transcript variant 1, mRNA [NM_027210]
A_51_P315027	16.8444	AF529169	Mus musculus cDNA sequence AF529169 (AF529169), mRNA [NM_153509]
A_52_P867058	16.8268	Kcnc1	Mus musculus potassium voltage gated channel, Shaw-related subfamily, member 1 (Kcnc1), transcript variant A, mRNA [NM_001112739]
A_52_P207132	16.8111	Plcxd3	Mus musculus phosphatidylinositol-specific phospholipase C, X domain containing 3 (Plcxd3), mRNA [NM_177355]
A_51_P288687	16.8032	Serpinb6b	Mus musculus serine (or cysteine) peptidase inhibitor, clade B, member 6b (Serpinb6b), mRNA [NM_011454]
A_51_P382152	16.7897	Procr	Mus musculus protein C receptor, endothelial (Procr), mRNA [NM_011171]
A_51_P226791	16.6898
A_51_P185499	16.6765	Prkar1b	Mus musculus protein kinase, cAMP dependent regulatory, type I beta (Prkar1b), mRNA [NM_008923]
A_51_P145511	16.6618	Prl2a1	Mus musculus prolactin family 2, subfamily a, member 1 (Prl2a1), mRNA [NM_019991]
A_51_P414790	16.6289	Lrrtm2	Mus musculus leucine rich repeat transmembrane neuronal 2 (Lrrtm2), mRNA [NM_178005]
A_51_P443976	16.5986	Ptprr	Mus musculus protein tyrosine phosphatase, receptor type, R (Ptprr), transcript variant 1, mRNA [NM_011217]
A_52_P447567	16.562		RIKEN cDNA 5330417C22 gene Gene [Source:MGI Symbol;Acc:MGI:1923930] [ENSMUST00000106625]
A_52_P199446	16.5553	Csmd3	Mus musculus CUB and Sushi multiple domains 3 (Csmd3), mRNA [NM_001081391]
A_52_P545132	16.5273	Kcnc2	Mus musculus potassium voltage gated channel, Shaw-related subfamily, member 2 (Kcnc2), mRNA [NM_001025581]
A_52_P565575	16.5246	Arhgap20	Mus musculus Rho GTPase activating protein 20 (Arhgap20), mRNA [NM_175535]
A_52_P931940	16.473		Mus musculus 15 days embryo head cDNA, RIKEN full-length enriched library, clone:D930028P13 product:unclassifiable, full insert sequence, [AK086440]
A_52_P143174	16.4611	Gabrg2	Mus musculus gamma-aminobutyric acid (GABA) A receptor, subunit gamma 2 (Gabrg2), transcript variant 1, mRNA [NM_008073]
A_51_P354913	16.4183	Fndc5	Mus musculus fibronectin type III domain containing 5 (Fndc5), mRNA [NM_027402]
A_52_P376103	16.3623		Mus musculus 7 days neonate cerebellum cDNA, RIKEN full-length enriched library, clone:A730012A06 product:unclassifiable, full insert sequence, [AK042630]
A_52_P334593	16.3497	Ccrl2	Mus musculus chemokine (C-C motif) receptor-like 2 (Ccrl2), mRNA [NM_017466]
A_51_P488180	16.261	Lrrtm3	Mus musculus leucine rich repeat transmembrane neuronal 3 (Lrrtm3), mRNA [NM_178678]
A_52_P144946	16.2567	4930506M07Rik	Mus musculus RIKEN cDNA 4930506M07 gene (4930506M07Rik), transcript variant 2, mRNA [NM_175172]
A_51_P122867	16.146	Syt16	Mus musculus synaptotagmin XVI (Syt16), mRNA [NM_172804]
A_52_P113522	16.1399	A530058N18Rik	Mus musculus 0 day neonate cerebellum cDNA, RIKEN full-length enriched library, clone:C230081C12 product:unclassifiable, full insert sequence, [AK082668]
A_51_P176474	16.1376	Kndc1	Mus musculus kinase non-catalytic C-lobe domain (KIND) containing 1 (Kndc1), mRNA [NM_177261]
A_52_P575176	16.115	Gria2	Mus musculus glutamate receptor, ionotropic, AMPA2 (alpha 2) (Gria2), transcript variant 2, mRNA [NM_013540]
A_52_P266562	16.0911	Camk2d	Mus musculus 16 days neonate heart cDNA, RIKEN full-length enriched library, clone:D830045E03 product:calcium/calmodulin-dependent protein kinase II, delta, full insert sequence, [AK086018]
A_51_P108428	16.082	Ghrh	Mus musculus growth hormone releasing hormone (Ghrh), mRNA [NM_010285]
A_52_P647856	16.07	March4	Mus musculus membrane-associated ring finger (C3HC4) 4 (March4), mRNA [NM_001045533]
A_52_P530066	16.0397	Unc13c	Mus musculus unc-13 homolog C (C, elegans) (Unc13c), mRNA [NM_001081153]
A_52_P490012	16.0378	Spnb1	Spnb-1=beta-spectrin [mice, reticulocyte, mRNA, 8126 nt], [S66283]
A_52_P628445	16.0345	Ptprr	Mus musculus protein tyrosine phosphatase, receptor type, R (Ptprr), transcript variant 1, mRNA [NM_011217]
A_51_P360586	16.0094	Hoxa6	Mus musculus homeobox A6 (Hoxa6), mRNA [NM_010454]
A_52_P533731	16.0075
A_52_P4724	15.9107	Fam19a2	Mus musculus family with sequence similarity 19, member A2 (Fam19a2), mRNA [NM_182807]
A_52_P298986	15.9069	Lin7a	Mus musculus lin-7 homolog A (C, elegans) (Lin7a), transcript variant 1, mRNA [NM_001039354]
A_51_P432446	15.8916		Mus musculus adult male corpora quadrigemina cDNA, RIKEN full-length enriched library, clone:B230205D10 product:unclassifiable, full insert sequence, [AK045462]
A_51_P309733	15.843	Cyp11a1	Mus musculus cytochrome P450, family 11, subfamily a, polypeptide 1 (Cyp11a1), nuclear gene encoding mitochondrial protein, mRNA [NM_019779]
A_51_P419047	15.8393	Esrrb	Mus musculus estrogen related receptor, beta (Esrrb), transcript variant 1, mRNA [NM_011934]
A_51_P274259	15.8293	Ak5	Mus musculus adenylate kinase 5 (Ak5), mRNA [NM_001081277]
A_52_P313291	15.7314	Dgkb	Mus musculus mRNA for mKIAA0718 protein, [AK122355]
A_51_P186703	15.6986	Fbln5	Mus musculus RCB-0545 OHTA cDNA, RIKEN full-length enriched library, clone:G431002M01 product:fibulin 5, full insert sequence, [AK090129]
A_52_P672647	15.6823	Ak5	Mus musculus adenylate kinase 5 (Ak5), mRNA [NM_001081277]
A_52_P649681	15.6767	Hecw1	Mus musculus HECT, C2 and WW domain containing E3 ubiquitin protein ligase 1 (Hecw1), mRNA [NM_001081348]
A_52_P202142	15.6734	Sv2a	Mus musculus synaptic vesicle glycoprotein 2 a (Sv2a), mRNA [NM_022030]
A_51_P114094	15.6697	Clstn3	Mus musculus calsyntenin 3 (Clstn3), mRNA [NM_153508]
A_52_P47518	15.6236	Cacna1d	Mus musculus calcium channel, voltage-dependent, L type, alpha 1D subunit (Cacna1d), transcript variant 1, mRNA [NM_028981]
A_52_P947423	15.6112		Mus musculus 7 days neonate cerebellum cDNA, RIKEN full-length enriched library, clone:A730039P14 product:unclassifiable, full insert sequence, [AK042923]
A_52_P1156435	15.5712		Mus musculus 0 day neonate cerebellum cDNA, RIKEN full-length enriched library, clone:C230087J06 product:unclassifiable, full insert sequence, [AK048977]
A_52_P351581	15.5703		RIKEN cDNA 1700110I01 gene Gene [Source:MGI Symbol;Acc:MGI:1920799] [ENSMUST00000112807]
A_52_P681898	15.5368	Eml6	Mus musculus adult male pituitary gland cDNA, RIKEN full-length enriched library, clone:5330434E23 product:unclassifiable, full insert sequence, [AK030576]
A_51_P251205	15.5343	Psd	Mus musculus pleckstrin and Sec7 domain containing (Psd), mRNA [NM_028627]
A_51_P226645	15.5272	Cacng2	calcium channel, voltage-dependent, gamma subunit 2 Gene [Source:MGI (curated);Acc:MGI:1316660] [ENSMUST00000019290]
A_51_P352452	15.4375	Dbx2	Mus musculus developing brain homeobox 2 (Dbx2), mRNA [NM_207533]
A_52_P627816	15.3164	Tgm1	Mus musculus transglutaminase 1, K polypeptide (Tgm1), transcript variant 2, mRNA [NM_019984]
A_51_P463912	15.2926	Odz1	Mus musculus odd Oz/ten-m homolog 1 (Drosophila) (Odz1), mRNA [NM_011855]
A_52_P149545	15.2191	Tacr1	Mus musculus tachykinin receptor 1 (Tacr1), mRNA [NM_009313]
A_51_P437068	15.2117	Cnnm1	Mus musculus cyclin M1 (Cnnm1), mRNA [NM_031396]
A_52_P323315	15.2071	Tmem151a	Mus musculus transmembrane protein 151A (Tmem151a), mRNA [NM_001001885]
A_51_P350311	15.1905	Rarres2	Mus musculus retinoic acid receptor responder (tazarotene induced) 2, mRNA (cDNA clone IMAGE:4212222), with apparent retained intron, [BC015275]
A_52_P70500	15.1632		Protein KIAA1045 [Source:UniProtKB/Swiss-Prot;Acc:Q80TL4] [ENSMUST00000107976]
A_51_P394997	15.1523	Neurod6	Mus musculus neurogenic differentiation 6 (Neurod6), mRNA [NM_009717]
A_51_P279454	15.1326		Mus musculus adult male hypothalamus cDNA, RIKEN full-length enriched library, clone:A230103N03 product:unclassifiable, full insert sequence, [AK039163]
A_52_P1091554	15.0768	C030014L02	Mus musculus adult male corpus striatum cDNA, RIKEN full-length enriched library, clone:C030014L02 product:unclassifiable, full insert sequence, [AK047704]
A_51_P273626	15.0573	Cadps	Mus musculus Ca2+-dependent secretion activator (Cadps), transcript variant 1, mRNA [NM_012061]
A_52_P427377	15.0516	Sez6l	Mus musculus seizure related 6 homolog like (Sez6l), mRNA [NM_019982]
A_51_P269029	15.046	Rnf112	Mus musculus ring finger protein 112 (Rnf112), mRNA [NM_009548]
A_51_P478569	15.0262	Adamtsl1	Mus musculus ADAMTS-like 1 (Adamtsl1), mRNA [NM_029967]
A_52_P105537	15.0247	Nov	Mus musculus nephroblastoma overexpressed gene (Nov), mRNA [NM_010930]
A_51_P431885	15.0224	Dnajc6	Mus musculus DnaJ (Hsp40) homolog, subfamily C, member 6 (Dnajc6), transcript variant 4, mRNA [NM_198412]
A_51_P221308	15.0002		Mus musculus 12 days embryo embryonic body between diaphragm region and neck cDNA, RIKEN full-length enriched library, clone:9430090N24 product:unclassifiable, full insert sequence, [AK035121]
A_52_P367983	14.9892	Zfp385b	Mus musculus adult male urinary bladder cDNA, RIKEN full-length enriched library, clone:9530027H21 product:unclassifiable, full insert sequence, [AK035378]
A_52_P307394	14.9845	Scn1b	Mus musculus sodium channel, voltage-gated, type I, beta (Scn1b), mRNA [NM_011322]
A_51_P475704	14.9837	Pcdh9	Mus musculus protocadherin 9 (Pcdh9), mRNA [NM_001081377]
A_52_P395280	14.9509	Lrrc55	Mus musculus leucine rich repeat containing 55 (Lrrc55), mRNA [NM_001033346]
A_51_P396198	14.9375	C4bp-ps1	Mus musculus complement component 4 binding protein, pseudogene 1 (C4bp-ps1), non-coding RNA [NR_028304]
A_52_P256099	14.9251	Myrip	Mus musculus myosin VIIA and Rab interacting protein (Myrip), mRNA [NM_144557]
A_51_P425071	14.8898	C1qtnf3	Mus musculus C1q and tumor necrosis factor related protein 3 (C1qtnf3), mRNA [NM_030888]
A_51_P322941	14.8492	Dok7	Mus musculus docking protein 7 (Dok7), mRNA [NM_172708]
A_51_P298873	14.8301	Syt1	Mus musculus synaptotagmin I (Syt1), mRNA [NM_009306]
A_51_P307748	14.7896	Cdh10	Mus musculus T2-cadherin mRNA, partial cds, [U69137]
A_51_P300657	14.7576	Nefh	Mus musculus neurofilament, heavy polypeptide (Nefh), mRNA [NM_010904]
A_52_P306327	14.7481	Igf1	Mus musculus adult male liver tumor cDNA, RIKEN full-length enriched library, clone:C730016P09 product:unclassifiable, full insert sequence, [AK050118]
A_51_P211695	14.7425	Prl7a1	Mus musculus prolactin family 7, subfamily a, member 1 (Prl7a1), transcript variant 2, mRNA [NM_008930]
A_52_P149521	14.7305	Syt16	Mus musculus synaptotagmin XVI (Syt16), mRNA [NM_172804]
A_52_P544810	14.7217	Cdh10	Mus musculus adult male corpus striatum cDNA, RIKEN full-length enriched library, clone:C030011H18 product:unclassifiable, full insert sequence, [AK021064]
A_52_P100484	14.7157	Epha5	Mus musculus Eph receptor A5 (Epha5), mRNA [NM_007937]
A_52_P48433	14.7011	1600014K23Rik	Mus musculus RIKEN cDNA 1600014K23 gene (1600014K23Rik), mRNA [NM_028046]
A_52_P795533	14.6838		Mus musculus 0 day neonate cerebellum cDNA, RIKEN full-length enriched library, clone:C230071F15 product:unclassifiable, full insert sequence, [AK082628]
A_51_P124262	14.6663	Pcdh9	Mus musculus protocadherin 9 (Pcdh9), mRNA [NM_001081377]
A_51_P139410	14.6588	L1cam	Mus musculus L1 cell adhesion molecule (L1cam), mRNA [NM_008478]
A_51_P464838	14.6144	Il17rb	Mus musculus IL-17 receptor homolog short isoform precursor (Evi27) mRNA, complete cds, [AF208109]
A_51_P498558	14.6139	Stac2	Mus musculus SH3 and cysteine rich domain 2 (Stac2), mRNA [NM_146028]
A_52_P586141	14.611	Adcy7	Mus musculus adenylate cyclase 7 (Adcy7), transcript variant 3, mRNA [NM_001037724]
A_52_P698715	14.5926	1500016L03Rik	Mus musculus adult male cerebellum cDNA, RIKEN full-length enriched library, clone:1500016L03 product:unclassifiable, full insert sequence, [AK018772]
A_52_P607936	14.5461	Grm7	Mus musculus glutamate receptor, metabotropic 7 (Grm7), mRNA [NM_177328]
A_52_P325237	14.5403	Rgs6	Mus musculus regulator of G-protein signaling 6 (Rgs6), mRNA [NM_015812]
A_52_P661	14.4648	Plxna4	Mus musculus plexin A4 (Plxna4), mRNA [NM_175750]
A_51_P465591	14.4292	Grm5	Mus musculus glutamate receptor, metabotropic 5 (Grm5), transcript variant b, mRNA [NM_001143834]
A_51_P445728	14.413	Lilrb3	Mus musculus leukocyte immunoglobulin-like receptor, subfamily B (with TM and ITIM domains), member 3 (Lilrb3), mRNA [NM_011095]
A_52_P105458	14.4063	A430010J10Rik	Mus musculus 2 days neonate thymus thymic cells cDNA, RIKEN full-length enriched library, clone:C920008P08 product:hypothetical protein, full insert sequence, [AK083337]
A_51_P109798	14.391		Mus musculus 16 days neonate cerebellum cDNA, RIKEN full-length enriched library, clone:9630031E18 product:unclassifiable, full insert sequence, [AK036057]
A_52_P233279	14.3446	Vwc2	Mus musculus von Willebrand factor C domain containing 2 (Vwc2), mRNA [NM_177033]
A_51_P448044	14.3343		Mus musculus adult male urinary bladder cDNA, RIKEN full-length enriched library, clone:9530010B05 product:unclassifiable, full insert sequence, [AK079181]
A_51_P202084	14.2804	Gabrg2	Mus musculus gamma-aminobutyric acid (GABA) A receptor, subunit gamma 2 (Gabrg2), transcript variant 1, mRNA [NM_008073]
A_52_P341598	14.2731	Stk32b	Mus musculus serine/threonine kinase 32B (Stk32b), mRNA [NM_022416]
A_52_P411280	14.252	Ptprr	Mus musculus 12 days embryo spinal ganglion cDNA, RIKEN full-length enriched library, clone:D130067J21 product:protein tyrosine phosphatase, receptor type, R, full insert sequence, [AK051719]
A_52_P171160	14.2214	D930030D11Rik	Mus musculus 15 days embryo head cDNA, RIKEN full-length enriched library, clone:D930030D11 product:hypothetical protein, full insert sequence, [AK086454]
A_52_P196161	14.17	Sh3gl2	Mus musculus SH3-domain GRB2-like 2 (Sh3gl2), mRNA [NM_019535]
A_52_P628915	14.1542	Syt4	Mus musculus synaptotagmin IV (Syt4), mRNA [NM_009308]
A_51_P350091	14.1478	Mnx1	motor neuron and pancreas homeobox 1 Gene [Source:MGI Symbol;Acc:MGI:109160] [ENSMUST00000001608]
A_51_P260504	14.1295	Arhgef4	Mus musculus Rho guanine nucleotide exchange factor (GEF) 4 (Arhgef4), mRNA [NM_183019]
A_52_P477573	14.0961	Crtac1	Mus musculus cartilage acidic protein 1 (Crtac1), mRNA [NM_145123]
A_51_P105068	14.0772	Lypd6b	Mus musculus LY6/PLAUR domain containing 6B (Lypd6b), mRNA [NM_027990]
A_51_P309727	14.0708	Cyp11a1	Mus musculus cytochrome P450, family 11, subfamily a, polypeptide 1 (Cyp11a1), nuclear gene encoding mitochondrial protein, mRNA [NM_019779]
A_52_P470466	14.0498	D3Bwg0562e	Mus musculus DNA segment, Chr 3, Brigham & Women's Genetics 0562 expressed (D3Bwg0562e), mRNA [NM_177664]
A_52_P635015	13.9478	Gpr39	Mus musculus G protein-coupled receptor 39 (Gpr39), mRNA [NM_027677]
A_52_P623413	13.9421	LOC100045240	PREDICTED: Mus musculus hypothetical protein LOC100045240 (LOC100045240), mRNA [XM_001473915]
A_52_P381468	13.9249	Nxph1	Mus musculus neurexophilin 1 (Nxph1), mRNA [NM_008751]
A_52_P429944	13.9139	Apba1	Mus musculus amyloid beta (A4) precursor protein binding, family A, member 1 (Apba1), mRNA [NM_177034]
A_51_P502580	13.8936	Trim16	Mus musculus tripartite motif-containing 16 (Trim16), mRNA [NM_053169]
A_51_P297900	13.8843	Syt1	Mus musculus synaptotagmin I (Syt1), mRNA [NM_009306]
A_51_P275302	13.8616	Lcp1	Mus musculus lymphocyte cytosolic protein 1 (Lcp1), mRNA [NM_008879]
A_51_P378856	13.8591	Pfkp	Mus musculus phosphofructokinase, platelet (Pfkp), mRNA [NM_019703]
A_52_P401864	13.8587		Mus musculus, clone IMAGE:5068294, mRNA, partial cds, [BC021394]
A_52_P771402	13.8585		Mus musculus 16 days embryo head cDNA, RIKEN full-length enriched library, clone:C130064D23 product:unclassifiable, full insert sequence, [AK048476]
A_51_P242859	13.8458	Akr1c12	Mus musculus aldo-keto reductase family 1, member C12 (Akr1c12), mRNA [NM_013777]
A_52_P520173	13.79
A_52_P663704	13.7864	Podnl1	Mus musculus podocan-like 1 (Podnl1), mRNA [NM_001013384]
A_52_P604164	13.714		protein tyrosine phosphatase, receptor type, D Gene [Source:MGI (curated);Acc:MGI:97812] [ENSMUST00000107287]
A_51_P216839	13.6863		Mus musculus 10 days neonate cerebellum cDNA, RIKEN full-length enriched library, clone:B930074P22 product:unclassifiable, full insert sequence, [AK081049]
A_52_P645044	13.6392
A_52_P293222	13.6314	Ppargc1b	Mus musculus 3 days neonate thymus cDNA, RIKEN full-length enriched library, clone:A630086I18 product:unclassifiable, full insert sequence, [AK042378]
A_52_P59801	13.6234	Fry	Mus musculus furry homolog (Drosophila) (Fry), mRNA [NM_172887]
A_52_P213696	13.6157	Fndc5	Mus musculus fibronectin type III domain containing 5 (Fndc5), mRNA [NM_027402]
A_52_P113830	13.5821	1600025M17Rik	PREDICTED: Mus musculus RIKEN cDNA 1600025M17 gene (1600025M17Rik), mRNA [XM_983040]
A_52_P443201	13.5818	Jakmip1	Mus musculus 3 days neonate thymus cDNA, RIKEN full-length enriched library, clone:A630072I12 product:hypothetical protein, full insert sequence, [AK042223]
A_51_P223724	13.5788	Khdrbs2	Mus musculus KH domain containing, RNA binding, signal transduction associated 2 (Khdrbs2), mRNA [NM_133235]
A_52_P548459	13.558	Cntn5	Mus musculus contactin 5 (Cntn5), transcript variant 1, mRNA [NM_001170787]
A_52_P660400	13.5301	Grik1	Mus musculus glutamate receptor, ionotropic, kainate 1 (Grik1), transcript variant 2, mRNA [NM_010348]
A_52_P387237	13.5175	Dhrs3	Mus musculus dehydrogenase/reductase (SDR family) member 3 (Dhrs3), transcript variant 1, mRNA [NM_011303]
A_51_P380916	13.5072	Lingo2	Mus musculus 10 days neonate cortex cDNA, RIKEN full-length enriched library, clone:A830089B11 product:unclassifiable, full insert sequence, [AK139458]
A_52_P262201	13.4963	Atcay	Mus musculus ataxia, cerebellar, Cayman type homolog (human) (Atcay), mRNA [NM_178662]
A_52_P430676	13.4814	Ak5	Mus musculus adenylate kinase 5 (Ak5), mRNA [NM_001081277]
A_51_P342549	13.4527	Hand1	Mus musculus heart and neural crest derivatives expressed transcript 1 (Hand1), mRNA [NM_008213]
A_52_P302544	13.4347	Col8a2	Mus musculus collagen, type VIII, alpha 2 (Col8a2), mRNA [NM_199473]
A_52_P121903	13.4235	Cadps	Mus musculus Ca2+-dependent secretion activator (Cadps), transcript variant 1, mRNA [NM_012061]
A_52_P191278	13.3986	Camk4	Mus musculus 7 days neonate cerebellum cDNA, RIKEN full-length enriched library, clone:A730097A20 product:CALCIUM/CALMODULIN-DEPENDENT PROTEIN KINASE TYPE IV CATALYTIC CHAIN (EC 2,7,1,123) (CAM KINASE-GR) (CAMK IV) [CONTAINS: CALSPERMIN] homolog [Mus musculus], full insert sequence, [AK043457]
A_51_P127598	13.3976	Slitrk2	Mus musculus SLIT and NTRK-like family, member 2 (Slitrk2), transcript variant 1, mRNA [NM_001161431]
A_52_P851862	13.3465		Mus musculus 9,5 days embryo parthenogenote cDNA, RIKEN full-length enriched library, clone:B130045J22 product:unclassifiable, full insert sequence, [AK080781]
A_52_P328867	13.3349	Prkcb	Mus musculus protein kinase C, beta (Prkcb), mRNA [NM_008855]
A_52_P612222	13.3021		Mus musculus 16 days neonate thymus cDNA, RIKEN full-length enriched library, clone:A130072K07 product:5'-3' exoribonuclease 1, full insert sequence, [AK038026]
A_51_P311199	13.2867	Snap91	Mus musculus synaptosomal-associated protein 91 (Snap91), mRNA [NM_013669]
A_51_P301435	13.2471	B3galt5	Mus musculus UDP-Gal:betaGlcNAc beta 1,3-galactosyltransferase, polypeptide 5 (B3galt5), transcript variant 1, mRNA [NM_033149]
A_51_P117924	13.2373	Hoxa9	Mus musculus homeobox A9 (Hoxa9), mRNA [NM_010456]
A_51_P376333	13.2325	Fstl4	Mus musculus follistatin-like 4 (Fstl4), mRNA [NM_177059]
A_52_P354070	13.2316	Syt16	Mus musculus synaptotagmin XVI (Syt16), mRNA [NM_172804]
A_52_P173703	13.2223	Myrip	Mus musculus myosin VIIA and Rab interacting protein (Myrip), mRNA [NM_144557]
A_52_P373637	13.1949	Slc6a17	Mus musculus solute carrier family 6 (neurotransmitter transporter), member 17 (Slc6a17), mRNA [NM_172271]
A_52_P473734	13.1835	Dmrtc1b	Mus musculus DMRT-like family C1b (Dmrtc1b), mRNA [NM_001039116]
A_52_P110581	13.1556	A930011G23Rik	Mus musculus adult pancreas islet cells cDNA, RIKEN full-length enriched library, clone:C820017N15 product:hypothetical protein, full insert sequence, [AK050558]
A_52_P513041	13.1294	Fry	Mus musculus furry homolog (Drosophila) (Fry), mRNA [NM_172887]
A_52_P55706	13.1232	Ntrk3	Mus musculus neurotrophic tyrosine kinase, receptor, type 3 (Ntrk3), transcript variant 2, mRNA [NM_182809]
A_52_P1131985	13.1206	Hivep3	human immunodeficiency virus type I enhancer binding protein 3 Gene [Source:MGI (curated);Acc:MGI:106589] [ENSMUST00000106307]
A_52_P67493	13.0646	Adra2a	Mus musculus adrenergic receptor, alpha 2a (Adra2a), mRNA [NM_007417]
A_51_P182131	13.0341	5330417C22Rik	Mus musculus RIKEN cDNA 5330417C22 gene (5330417C22Rik), mRNA [NM_001033304]
A_51_P282538	13.0288	Gad1	Mus musculus glutamic acid decarboxylase 1 (Gad1), mRNA [NM_008077]
A_51_P418039	13.0262	Gm9885	Mus musculus predicted gene, ENSMUSG00000052629, mRNA (cDNA clone MGC:6909 IMAGE:2655941), complete cds, [BC006942]
A_52_P1130990	13.0211	Trim67	Mus musculus tripartite motif-containing 67 (Trim67), mRNA [NM_198632]
A_52_P581659	12.9946		neuregulin 2 Gene [Source:MGI (curated);Acc:MGI:1098246] [ENSMUST00000039278]
A_52_P215750	12.9808	Cntnap2	Mus musculus contactin associated protein-like 2 (Cntnap2), transcript variant 1, mRNA [NM_001004357]
A_52_P565482	12.9804		membrane-associated ring finger (C3HC4) 11 Gene [Source:MGI (curated);Acc:MGI:3608327] [ENSMUST00000049988]
A_51_P229163	12.9624	Crhr1	Mus musculus corticotropin releasing hormone receptor 1 (Crhr1), mRNA [NM_007762]
A_52_P151393	12.9614	AI646023	Mus musculus expressed sequence AI646023 (AI646023), mRNA [NM_198860]
A_51_P137800	12.9453	C330005M16Rik	Mus musculus RIKEN cDNA C330005M16 gene (C330005M16Rik), mRNA [NM_175319]
A_51_P137926	12.9428	Tpbpa	Mus musculus trophoblast specific protein alpha (Tpbpa), mRNA [NM_009411]
A_52_P296913	12.9401	Cnnm1	Mus musculus cyclin M1 (Cnnm1), mRNA [NM_031396]
A_51_P251213	12.9206	Cacna1d	Mus musculus calcium channel, voltage-dependent, L type, alpha 1D subunit (Cacna1d), transcript variant 2, mRNA [NM_001083616]
A_51_P392776	12.9059	Eml6	Mus musculus echinoderm microtubule associated protein like 6 (Eml6), mRNA [NM_146016]
A_52_P165961	12.8914	Snap25	Mus musculus synaptosomal-associated protein 25 (Snap25), mRNA [NM_011428]
A_52_P947394	12.8825		Mus musculus 16 days neonate cerebellum cDNA, RIKEN full-length enriched library, clone:9630044E15 product:unclassifiable, full insert sequence, [AK036178]
A_52_P639028	12.8794		myelin transcription factor 1-like Gene [Source:MGI Symbol;Acc:MGI:1100511] [ENSMUST00000076157]
A_51_P493649	12.8693	Sult1e1	Mus musculus sulfotransferase family 1E, member 1 (Sult1e1), mRNA [NM_023135]
A_52_P373694	12.8683	Jph4	Mus musculus junctophilin 4 (Jph4), transcript variant a, mRNA [NM_177049]
A_51_P104802	12.8645	Lingo1	Mus musculus leucine rich repeat and Ig domain containing 1 (Lingo1), mRNA [NM_181074]
A_51_P113865	12.8419	Jakmip1	Mus musculus janus kinase and microtubule interacting protein 1 (Jakmip1), mRNA [NM_178394]
A_51_P337110	12.8311	Golga7b	Mus musculus golgi autoantigen, golgin subfamily a, 7B (Golga7b), transcript variant 2, mRNA [NM_027694]
A_51_P153368	12.8206	Slc6a1	Mus musculus solute carrier family 6 (neurotransmitter transporter, GABA), member 1 (Slc6a1), mRNA [NM_178703]
A_51_P492528	12.8122	D3Bwg0562e	Mus musculus DNA segment, Chr 3, Brigham & Women's Genetics 0562 expressed (D3Bwg0562e), mRNA [NM_177664]
A_52_P89049	12.7824	Dlg2	Mus musculus discs, large homolog 2 (Drosophila) (Dlg2), mRNA [NM_011807]
A_52_P17982	12.777	B3gat1	Mus musculus beta-1,3-glucuronyltransferase 1 (glucuronosyltransferase P) (B3gat1), mRNA [NM_029792]
A_52_P515247	12.731	Arhgdib	Mus musculus Rho, GDP dissociation inhibitor (GDI) beta (Arhgdib), mRNA [NM_007486]
A_52_P461777	12.6588	Pcdh9	Mus musculus adult male corpus striatum cDNA, RIKEN full-length enriched library, clone:C030010G13 product:unclassifiable, full insert sequence, [AK047681]
A_51_P286423	12.6539	Foxd3	Mus musculus forkhead box D3 (Foxd3), mRNA [NM_010425]
A_52_P551129	12.6478	Grm7	Mus musculus glutamate receptor, metabotropic 7 (Grm7), mRNA [NM_177328]
A_52_P670172	12.624	Vstm2l	Mus musculus V-set and transmembrane domain containing 2-like (Vstm2l), mRNA [NM_198627]
A_51_P344797	12.6207		Mus musculus 12 days embryo eyeball cDNA, RIKEN full-length enriched library, clone:D230045J23 product:unclassifiable, full insert sequence, [AK052095]
A_51_P423484	12.6136	Rbp1	Mus musculus retinol binding protein 1, cellular (Rbp1), mRNA [NM_011254]
A_51_P342877	12.6116	Scn1b	Mus musculus sodium channel, voltage-gated, type I, beta (Scn1b), mRNA [NM_011322]
A_52_P4910	12.607	Crhr1	Mus musculus corticotropin releasing hormone receptor 1 (Crhr1), mRNA [NM_007762]
A_51_P255126	12.5905	Zswim5	Mus musculus adult male testis cDNA, RIKEN full-length enriched library, clone:4933426E21 product:hypothetical protein, full insert sequence, [AK016928]
A_51_P282947	12.5798	Dhrs3	Mus musculus dehydrogenase/reductase (SDR family) member 3 (Dhrs3), transcript variant 1, mRNA [NM_011303]
A_51_P260312	12.5715	Csgalnact1	Mus musculus chondroitin sulfate N-acetylgalactosaminyltransferase 1 (Csgalnact1), mRNA [NM_172753]
A_51_P247393	12.536		RIKEN cDNA 9330101J02 gene Gene [Source:MGI Symbol;Acc:MGI:2444387] [ENSMUST00000140820]
A_51_P505689	12.5289	Kifc2	Mus musculus kinesin motor protein KIFC2 mRNA, complete cds, [U92949]
A_51_P184331	12.497	Scn3b	Mus musculus sodium channel, voltage-gated, type III, beta (Scn3b), transcript variant 1, mRNA [NM_153522]
A_51_P496735	12.4718	Grid1	glutamate receptor, ionotropic, delta 1 Gene [Source:MGI (curated);Acc:MGI:95812] [ENSMUST00000043349]
A_52_P117221	12.4612	Eml6	Mus musculus echinoderm microtubule associated protein like 6 (Eml6), mRNA [NM_146016]
A_52_P416464	12.4573	Dbx2	Mus musculus 12 days embryo embryonic body between diaphragm region and neck cDNA, RIKEN full-length enriched library, clone:9430056A22 product:unclassifiable, full insert sequence, [AK034882]
A_52_P532769	12.4544		PREDICTED: Mus musculus similar to Ig H-chain V-JH1-region (LOC100048770), mRNA [XM_001481209]
A_51_P142450	12.4455	Tmem25	Mus musculus transmembrane protein 25 (Tmem25), mRNA [NM_027865]
A_51_P136028	12.4246	Mdga2	Mus musculus 12 days embryo male wolffian duct includes surrounding region cDNA, RIKEN full-length enriched library, clone:6720489L24 product:unclassifiable, full insert sequence, [AK033000]
A_51_P304478	12.4189	Fam155a	Mus musculus family with sequence similarity 155, member A (Fam155a), mRNA [NM_173446]
A_52_P375854	12.4167	4930538E20Rik	Mus musculus adult male testis cDNA, RIKEN full-length enriched library, clone:4930538E20 product:unclassifiable, full insert sequence, [AK019722]
A_51_P306731	12.4103	Agpat9	Mus musculus 1-acylglycerol-3-phosphate O-acyltransferase 9 (Agpat9), transcript variant 1, mRNA [NM_172715]
A_52_P103929	12.4099	Syt1	Mus musculus synaptotagmin I (Syt1), mRNA [NM_009306]
A_52_P357972	12.3897	1700019N12Rik	Mus musculus RIKEN cDNA 1700019N12 gene (1700019N12Rik), mRNA [NM_001039494]
A_52_P94201	12.3653	Syt1	Mus musculus synaptotagmin I (Syt1), mRNA [NM_009306]
A_52_P1084348	12.362		odd Oz/ten-m homolog 1 (Drosophila) Gene [Source:MGI (curated);Acc:MGI:1345185] [ENSMUST00000115059]
A_52_P418791	12.3593	Rbp1	Mus musculus retinol binding protein 1, cellular (Rbp1), mRNA [NM_011254]
A_51_P239750	12.3591	Inhba	Mus musculus inhibin beta-A (Inhba), mRNA [NM_008380]
A_51_P520718	12.3571	Ptger3	Mus musculus prostaglandin E receptor 3 (subtype EP3) (Ptger3), mRNA [NM_011196]
A_52_P515769	12.3239	Pcdh12	Mus musculus protocadherin 12 (Pcdh12), mRNA [NM_017378]
A_52_P201094	12.3103	Sgcz	Mus musculus sarcoglycan zeta (Sgcz), mRNA [NM_145841]
A_51_P212543	12.2809	Sorcs3	Mus musculus sortilin-related VPS10 domain containing receptor 3 (Sorcs3), mRNA [NM_025696]
A_52_P247022	12.2753	Arhgap20	Mus musculus Rho GTPase activating protein 20 (Arhgap20), mRNA [NM_175535]
A_52_P350214	12.2654
A_52_P947534	12.2558	C77370	Mus musculus expressed sequence C77370 (C77370), mRNA [NM_001077354]
A_52_P470037	12.2454	Khdrbs2	KH domain containing, RNA binding, signal transduction associated 2 Gene [Source:MGI Symbol;Acc:MGI:2159649] [ENSMUST00000027226]
A_51_P460739	12.1345	Amph	Mus musculus 10 days neonate cerebellum cDNA, RIKEN full-length enriched library, clone:B930026D14 product:similar to MYC BOX DEPENDENT INTERACTING PROTEIN 1 (BRIDGING INTEGRATOR 1) (AMPHIPHYSIN-LIKE PROTEIN) (AMPHIPHYSIN II) [Rattus norvegicus], full insert sequence, [AK047144]
A_52_P465012	12.1159	Ppp2r2b	Mus musculus protein phosphatase 2 (formerly 2A), regulatory subunit B (PR 52), beta isoform (Ppp2r2b), transcript variant 2, mRNA [NM_028392]
A_51_P515883	12.0835	Plac8	Mus musculus placenta-specific 8 (Plac8), mRNA [NM_139198]
A_51_P487048	12.0654	Rhox6	Mus musculus reproductive homeobox 6 (Rhox6), mRNA [NM_008955]
A_52_P172131	12.0526	B230343J05Rik	Mus musculus adult male corpora quadrigemina cDNA, RIKEN full-length enriched library, clone:B230343J05 product:unclassifiable, full insert sequence, [AK046130]
A_52_P553013	12.0476	Cadm3	Mus musculus cell adhesion molecule 3 (Cadm3), mRNA [NM_053199]
A_51_P396045	12.0411	Lepr	Mus musculus leptin receptor (Lepr), transcript variant 2, mRNA [NM_010704]
A_51_P130895	12.0103	Olfr1459	Mus musculus olfactory receptor 1459 (Olfr1459), mRNA [NM_146689]
A_52_P648750	12.0088	Hoxb6	Murine HOX 2,2 mRNA for a homeobox protein, [X56459]
A_52_P624302	12.0078	Syt4	Mus musculus synaptotagmin IV (Syt4), mRNA [NM_009308]
A_51_P497937	12.0023	Gjc2	Mus musculus gap junction protein, gamma 2 (Gjc2), transcript variant 2, mRNA [NM_175452]
A_51_P223546	11.9934	Nmnat2	Mus musculus nicotinamide nucleotide adenylyltransferase 2 (Nmnat2), mRNA [NM_175460]
A_51_P170476	11.9606	Kcns1	Mus musculus K+ voltage-gated channel, subfamily S, 1 (Kcns1), mRNA [NM_008435]
A_51_P317620	11.9478	Fam19a2	Mus musculus family with sequence similarity 19, member A2 (Fam19a2), mRNA [NM_182807]
A_51_P383644	11.9472	Amy1	Mus musculus amylase 1, salivary (Amy1), transcript variant 1, mRNA [NM_007446]
A_52_P22696	11.9415	Rnf112	Mus musculus ring finger protein 112 (Rnf112), mRNA [NM_009548]
A_52_P652336	11.933	Lhx1	LIM homeobox protein 1 Gene [Source:MGI (curated);Acc:MGI:99783] [ENSMUST00000018842]
A_52_P268880	11.9146	Rell2	Mus musculus RELT-like 2 (Rell2), mRNA [NM_153793]
A_52_P349912	11.9094	Agap2	Mus musculus ArfGAP with GTPase domain, ankyrin repeat and PH domain 2 (Agap2), mRNA [NM_001033263]
A_52_P239173	11.8561	Mtap4	Mus musculus 10 days neonate medulla oblongata cDNA, RIKEN full-length enriched library, clone:B830016E23 product:microtubule-associated protein 4, full insert sequence, [AK046825]
A_52_P363068	11.8531	Nmnat2	Mus musculus nicotinamide nucleotide adenylyltransferase 2 (Nmnat2), mRNA [NM_175460]
A_52_P387458	11.8452	1810035L17Rik	Mus musculus partial mRNA for hypothetical protein, clone Telethon(Italy_B41)_Strait04872_FL313, [AJ293625]
A_52_P109516	11.8265	Lrrtm2	Mus musculus leucine rich repeat transmembrane neuronal 2 (Lrrtm2), mRNA [NM_178005]
A_52_P113279	11.8164	Hecw1	Mus musculus HECT, C2 and WW domain containing E3 ubiquitin protein ligase 1 (Hecw1), mRNA [NM_001081348]
A_51_P197863	11.8154	Cacnb4	Mus musculus calcium channel, voltage-dependent, beta 4 subunit (Cacnb4), transcript variant 1, mRNA [NM_001037099]
A_51_P327206	11.8138	Mab21l2	Mus musculus mab-21-like 2 (C, elegans) (Mab21l2), mRNA [NM_011839]
A_51_P434567	11.8001	Adra2a	Mus musculus adrenergic receptor, alpha 2a (Adra2a), mRNA [NM_007417]
A_52_P91720	11.7958	Slitrk4	Mus musculus SLIT and NTRK-like family, member 4 (Slitrk4), mRNA [NM_178740]
A_52_P742125	11.7683		BX521740 Barstead mouse proximal colon MPLRB6 Mus musculus cDNA clone IMAGp998H082245 ; IMAGE:904375, mRNA sequence [BX521740]
A_52_P54274	11.7259	Masp1	Mus musculus 7 days neonate cerebellum cDNA, RIKEN full-length enriched library, clone:A730051H16 product:mannan-binding lectin serine protease 1, full insert sequence, [AK043055]
A_52_P192462	11.7208		regulating synaptic membrane exocytosis 1 Gene [Source:MGI Symbol;Acc:MGI:2152971] [ENSMUST00000097811]
A_51_P423000	11.7169	Adra2a	Mus musculus adrenergic receptor, alpha 2a (Adra2a), mRNA [NM_007417]
A_51_P200517	11.708	Rasgef1a	Mus musculus RasGEF domain family, member 1A (Rasgef1a), mRNA [NM_027526]
A_52_P661412	11.6961	Adora1	Mus musculus adenosine A1 receptor (Adora1), transcript variant 1, mRNA [NM_001008533]
A_51_P283968	11.6601	Adamts18	Mus musculus a disintegrin-like and metallopeptidase (reprolysin type) with thrombospondin type 1 motif, 18 (Adamts18), mRNA [NM_172466]
A_51_P322043	11.6441	Ablim2	Mus musculus actin-binding LIM protein 2 (Ablim2), transcript variant 3, mRNA [NM_177678]
A_52_P625218	11.641	Sorcs3	Mus musculus sortilin-related VPS10 domain containing receptor 3 (Sorcs3), mRNA [NM_025696]
A_52_P373575	11.6371	A530058N18Rik	Mus musculus RIKEN cDNA A530058N18 gene (A530058N18Rik), non-coding RNA [NR_028423]
A_52_P1131592	11.6331		Mus musculus 13 days embryo forelimb cDNA, RIKEN full-length enriched library, clone:5930404A08 product:hypothetical protein, full insert sequence, [AK031091]
A_52_P493854	11.6323	Kctd4	Mus musculus potassium channel tetramerisation domain containing 4 (Kctd4), mRNA [NM_026214]
A_52_P287781	11.5796	Fgf9	Mus musculus fibroblast growth factor 9 (Fgf9), mRNA [NM_013518]
A_52_P445843	11.5638	Dlgap1	Mus musculus discs, large (Drosophila) homolog-associated protein 1 (Dlgap1), transcript variant 2, mRNA [NM_027712]
A_52_P1180111	11.5566		Mus musculus 12 days embryo embryonic body between diaphragm region and neck cDNA, RIKEN full-length enriched library, clone:9430097D21 product:unclassifiable, full insert sequence, [AK035183]
A_52_P218458	11.5245	Nrxn3	Mus musculus neurexin III (Nrxn3), mRNA [NM_172544]
A_52_P459509	11.4595	Fam5b	Mus musculus 16 days embryo head cDNA, RIKEN full-length enriched library, clone:C130002B21 product:unclassifiable, full insert sequence, [AK047824]
A_51_P275174	11.4417	Chd5	Mus musculus chromodomain helicase DNA binding protein 5 (Chd5), transcript variant 1, mRNA [NM_001081376]
A_51_P467798	11.4411	Fam129a	Mus musculus family with sequence similarity 129, member A (Fam129a), mRNA [NM_022018]
A_51_P265778	11.4332	Chsy3	Mus musculus chondroitin sulfate synthase 3 (Chsy3), mRNA [NM_001081328]
A_52_P536025	11.4206	Rasgrf1	Mus musculus RAS protein-specific guanine nucleotide-releasing factor 1, mRNA (cDNA clone IMAGE:5367388), with apparent retained intron, [BC042449]
A_52_P58145	11.3988	Aldh1a2	Mus musculus aldehyde dehydrogenase family 1, subfamily A2 (Aldh1a2), mRNA [NM_009022]
A_51_P228706	11.3857	Kcnc4	Mus musculus potassium voltage gated channel, Shaw-related subfamily, member 4 (Kcnc4), mRNA [NM_145922]
A_52_P384718	11.3757	Cdh10	Mus musculus cadherin 10 (Cdh10), mRNA [NM_009865]
A_52_P387882	11.3596	Fbll1	Mus musculus fibrillarin-like 1 (Fbll1), mRNA [NM_001004147]
A_51_P110759	11.3558	Slc1a1	Mus musculus solute carrier family 1 (neuronal/epithelial high affinity glutamate transporter, system Xag), member 1 (Slc1a1), mRNA [NM_009199]
A_52_P305062	11.3328	Stk32a	Mus musculus serine/threonine kinase 32A (Stk32a), mRNA [NM_178749]
A_51_P202670	11.3139	Dusp15	Mus musculus dual specificity phosphatase-like 15 (Dusp15), transcript variant 1, mRNA [NM_001159376]
A_51_P124315	11.3132		hemicentin 2 Gene [Source:MGI (curated);Acc:MGI:2677838] [ENSMUST00000074390]
A_51_P346491	11.2978	Syn2	Mus musculus synapsin II (Syn2), transcript variant IIa, mRNA [NM_001111015]
A_52_P682239	11.223	Adarb2	Mus musculus 12 days embryo spinal ganglion cDNA, RIKEN full-length enriched library, clone:D130050D08 product:adenosine deaminase 3, RNA dependent, full insert sequence, [AK051460]
A_51_P229547	11.1887	Nrxn1	Mus musculus neurexin I (Nrxn1), transcript variant 1, mRNA [NM_020252]
A_52_P572808	11.1777	Agpat9	Mus musculus 1-acylglycerol-3-phosphate O-acyltransferase 9 (Agpat9), transcript variant 1, mRNA [NM_172715]
A_52_P1163884	11.1718		Mus musculus adult male hypothalamus cDNA, RIKEN full-length enriched library, clone:A230093F05 product:unclassifiable, full insert sequence, [AK039077]
A_52_P679799	11.1608	Syt1	Mus musculus synaptotagmin I (Syt1), mRNA [NM_009306]
A_51_P247030	11.1546	Vwa5b2	Mus musculus von Willebrand factor A domain containing 5B2 (Vwa5b2), transcript variant 1, mRNA [NM_001144953]
A_51_P312780	11.1443	Prl2c3	Mus musculus prolactin family 2, subfamily c, member 3 (Prl2c3), mRNA [NM_011118]
A_52_P248013	11.1349	Chsy3	Mus musculus chondroitin sulfate synthase 3 (Chsy3), mRNA [NM_001081328]
A_52_P1156269	11.1271		Mus musculus 12 days embryo spinal ganglion cDNA, RIKEN full-length enriched library, clone:D130054M04 product:unclassifiable, full insert sequence, [AK051526]
A_51_P442894	11.1226	Aldh3b2	Mus musculus aldehyde dehydrogenase 3 family, member B2 (Aldh3b2), mRNA [NM_001177438]
A_52_P506995	11.1145	1600029D21Rik	Mus musculus RIKEN cDNA 1600029D21 gene (1600029D21Rik), mRNA [NM_029639]
A_52_P671132	11.1096	Dner	Mus musculus delta/notch-like EGF-related receptor (Dner), mRNA [NM_152915]
A_51_P229477	11.0958	2900027M19Rik	Mus musculus adult male hippocampus cDNA, RIKEN full-length enriched library, clone:2900027M19 product:unclassifiable, full insert sequence, [AK013604]
A_52_P219393	11.0954	Gnas	Mus musculus GNAS (guanine nucleotide binding protein, alpha stimulating) complex locus (Gnas), transcript variant 4, mRNA [NM_019690]
A_52_P508143	11.0903	Gpr139	Mus musculus G protein-coupled receptor 139 (Gpr139), mRNA [NM_001024138]
A_52_P536434	11.0576	Igf1	Mus musculus insulin-like growth factor 1 (Igf1), transcript variant 2, mRNA [NM_184052]
A_52_P520037	11.02	Rimbp2	Mus musculus mRNA for mKIAA0318 protein, [AK122245]
A_52_P216600	11.0146	Epb4,9	Mus musculus erythrocyte protein band 4,9 (Epb4,9), mRNA [NM_013514]
A_52_P577577	11.0133	Liph	Mus musculus lipase, member H (Liph), transcript variant 2, mRNA [NM_153404]
A_52_P351574	11.0125	Plcb1	Mus musculus phospholipase C, beta 1 (Plcb1), transcript variant 2, mRNA [NM_019677]
A_51_P436630	11.0086	Xkr6	Mus musculus X Kell blood group precursor related family member 6 homolog (Xkr6), mRNA [NM_173393]
A_51_P296015	10.9944	Fstl5	Mus musculus follistatin-like 5 (Fstl5), mRNA [NM_178673]
A_52_P174864	10.9716	B830017H08Rik	Mus musculus RIKEN cDNA B830017H08 gene (B830017H08Rik), non-coding RNA [NR_027959]
A_51_P278368	10.9503	Dner	Mus musculus delta/notch-like EGF-related receptor (Dner), mRNA [NM_152915]
A_52_P1171612	10.9437	9330154F10Rik	Mus musculus adult male diencephalon cDNA, RIKEN full-length enriched library, clone:9330154F10 product:unclassifiable, full insert sequence, [AK020373]
A_52_P931722	10.9419		Mus musculus 7 days neonate cerebellum cDNA, RIKEN full-length enriched library, clone:A730089O22 product:unclassifiable, full insert sequence, [AK043378]
A_51_P203758	10.9396		Mus musculus adult male corpora quadrigemina cDNA, RIKEN full-length enriched library, clone:B230341L21 product:unclassifiable, full insert sequence, [AK080833]
A_52_P244	10.9188	Rian	Mus musculus RNA imprinted and accumulated in nucleus (Rian), non-coding RNA [NR_028261]
A_51_P452119	10.9177	Lhx1	Mus musculus LIM homeobox protein 1 (Lhx1), mRNA [NM_008498]
A_52_P309166	10.9147	St6galnac5	Mus musculus ST6 (alpha-N-acetyl-neuraminyl-2,3-beta-galactosyl-1,3)-N-acetylgalactosaminide alpha-2,6-sialyltransferase 5 (St6galnac5), mRNA [NM_012028]
A_52_P679869	10.9113	Pcdh11x	Mus musculus protocadherin 11 X-linked (Pcdh11x), mRNA [NM_001081385]
A_51_P449133	10.9095	Ahr	Mus musculus aryl-hydrocarbon receptor (Ahr), mRNA [NM_013464]
A_51_P316951	10.8921	Wipf3	Mus musculus WAS/WASL interacting protein family, member 3 (Wipf3), transcript variant 1, mRNA [NM_001167860]
A_52_P1036867	10.845		Mus musculus adult male testis cDNA, RIKEN full-length enriched library, clone:4930438B12 product:unclassifiable, full insert sequence, [AK076762]
A_51_P235107	10.8399	V1rg10	Mus musculus vomeronasal 1 receptor, G10 (V1rg10), mRNA [NM_001166835]
A_52_P137293	10.831	Stradb	Mus musculus amyotrophic lateral sclerosis 2 (juvenile) chromosome region, candidate 2 (human), mRNA (cDNA clone IMAGE:4008881), [BC038492]
A_51_P303784	10.8254	Olfr218	Mus musculus olfactory receptor 218 (Olfr218), mRNA [NM_001001809]
A_52_P616949	10.8077	Pvrl4	Mus musculus poliovirus receptor-related 4 (Pvrl4), transcript variant 1, mRNA [NM_027893]
A_51_P381297	10.7971	Pax8	Mus musculus paired box gene 8 (Pax8), mRNA [NM_011040]
A_52_P344138	10.7956	Gabrb3	Mus musculus gamma-aminobutyric acid (GABA) A receptor, subunit beta 3 (Gabrb3), transcript variant 1, mRNA [NM_008071]
A_51_P473554	10.7953	5330430C04Rik	Mus musculus adult male pituitary gland cDNA, RIKEN full-length enriched library, clone:5330430C04 product:hypothetical protein, full insert sequence, [AK019921]
A_52_P99678	10.7951	Oprl1	Mus musculus opioid receptor-like 1 (Oprl1), mRNA [NM_011012]
A_51_P162083	10.7886	Elfn2	Mus musculus leucine rich repeat and fibronectin type III, extracellular 2 (Elfn2), mRNA [NM_183141]
A_51_P489633	10.7858	Epb4,9	Mus musculus erythrocyte protein band 4,9 (Epb4,9), mRNA [NM_013514]
A_52_P506930	10.7717	Plcb1	Mus musculus phospholipase C, beta 1 (Plcb1), transcript variant 2, mRNA [NM_019677]
A_51_P261340	10.7622	Faim2	Mus musculus Fas apoptotic inhibitory molecule 2 (Faim2), transcript variant 1, mRNA [NM_028224]
A_52_P442169	10.7522	Bsn	Mus musculus bassoon (Bsn), mRNA [NM_007567]
A_51_P335555	10.7338	Snap25	Mus musculus synaptosomal associated protein-25 (Snap25) mRNA, complete cds, [M22012]
A_52_P147070	10.7324	Cacna2d2	Mus musculus calcium channel, voltage-dependent, alpha 2/delta subunit 2 (Cacna2d2), transcript variant 2, mRNA [NM_020263]
A_52_P369415	10.7057	Rcan2	Mus musculus regulator of calcineurin 2 (Rcan2), transcript variant 1, mRNA [NM_207649]
A_51_P422685	10.6974	Zmat4	Mus musculus zinc finger, matrin type 4 (Zmat4), mRNA [NM_177086]
A_51_P343215	10.6781	Ube2ql1	Mus musculus ubiquitin-conjugating enzyme E2Q family-like 1 (Ube2ql1), mRNA [NM_001145162]
A_51_P131561	10.6764	1600029D21Rik	Mus musculus RIKEN cDNA 1600029D21 gene (1600029D21Rik), mRNA [NM_029639]
A_52_P337948	10.6449	Tnik	Mus musculus TRAF2 and NCK interacting kinase (Tnik), transcript variant 4, mRNA [NM_001163009]
A_52_P485542	10.6323	Hoxd8	Mus musculus homeobox D8 (Hoxd8), mRNA [NM_008276]
A_51_P381683	10.6267	Aatk	Mus musculus apoptosis-associated tyrosine kinase (Aatk), mRNA [NM_007377]
A_52_P5945	10.6241	Ppargc1a	Mus musculus peroxisome proliferative activated receptor, gamma, coactivator 1 alpha (Ppargc1a), transcript variant 1, mRNA [NM_008904]
A_51_P147942	10.5881	Igf1	Mus musculus insulin-like growth factor 1 (Igf1), transcript variant 1, mRNA [NM_010512]
A_52_P675157	10.5464	Acp5	Mus musculus acid phosphatase 5, tartrate resistant (Acp5), transcript variant 3, mRNA [NM_007388]
A_52_P408411	10.534	Jazf1	Mus musculus JAZF zinc finger 1 (Jazf1), transcript variant 2, mRNA [NM_001168277]
A_51_P327970	10.5178	Scg2	Mus musculus secretogranin II (Scg2), mRNA [NM_009129]
A_51_P323212	10.5003	Shisa9	Mus musculus shisa homolog 9 (Xenopus laevis) (Shisa9), transcript variant 1, mRNA [NM_028277]
A_51_P346132	10.498	Rhox9	Mus musculus reproductive homeobox 9 (Rhox9), mRNA [NM_023894]
A_52_P109916	10.4978	Ryr3	Mus musculus ryanodine receptor 3 (Ryr3), mRNA [NM_177652]
A_51_P417507	10.4962	Gabra2	Mus musculus gamma-aminobutyric acid (GABA) A receptor, subunit alpha 2 (Gabra2), mRNA [NM_008066]
A_52_P368945	10.4928	Skap2	Mus musculus adult male medulla oblongata cDNA, RIKEN full-length enriched library, clone:6330416C15 product:unclassifiable, full insert sequence, [AK134567]
A_51_P324191	10.4583	Ret	Mus musculus ret proto-oncogene (Ret), transcript variant 2, mRNA [NM_009050]
A_52_P594302	10.4516	Lrba	Mus musculus LPS-responsive beige-like anchor (Lrba), transcript variant 2, mRNA [NM_001077688]
A_51_P351672	10.4394		Mus musculus 10 days neonate cerebellum cDNA, RIKEN full-length enriched library, clone:B930089I02 product:unclassifiable, full insert sequence, [AK081115]
A_51_P348433	10.4334	Rasal1	Mus musculus RAS protein activator like 1 (GAP1 like) (Rasal1), mRNA [NM_013832]
A_52_P481957	10.424	Grem1	Mus musculus gremlin 1 (Grem1), mRNA [NM_011824]
A_52_P309904	10.4128	Mlx	Mus musculus MAX-like protein X, mRNA (cDNA clone IMAGE:6393153), [BC080768]
A_51_P476687	10.4091	Klrb1c	Mus musculus killer cell lectin-like receptor subfamily B member 1C (Klrb1c), transcript variant 2, mRNA [NM_008527]
A_51_P280065	10.4037	Kirrel3	Mus musculus adult male hypothalamus cDNA, RIKEN full-length enriched library, clone:A230001M06 product:weakly similar to NEPH1 [Homo sapiens], full insert sequence, [AK038385]
A_52_P349596	10.3968	C130024J02Rik	Mus musculus 16 days embryo head cDNA, RIKEN full-length enriched library, clone:C130024J02 product:unclassifiable, full insert sequence, [AK081508]
A_51_P398621	10.396	Cacnb4	Mus musculus calcium channel, voltage-dependent, beta 4 subunit (Cacnb4), transcript variant 1, mRNA [NM_001037099]
A_52_P433188	10.3937		CJ237737 RIKEN full-length enriched mouse cDNA library, C57BL [CJ237737]
A_51_P387379	10.377	Tshz3	Mus musculus teashirt zinc finger family member 3 (Tshz3), mRNA [NM_172298]
A_51_P283016	10.3765	Slc1a6	Mus musculus solute carrier family 1 (high affinity aspartate/glutamate transporter), member 6 (Slc1a6), mRNA [NM_009200]
A_51_P211260	10.3697	Dscaml1	Mus musculus Down syndrome cell adhesion molecule-like 1 (Dscaml1), mRNA [NM_001081270]
A_52_P1115713	10.3626		Mus musculus adult male hypothalamus cDNA, RIKEN full-length enriched library, clone:A230049L23 product:unclassifiable, full insert sequence, [AK038604]
A_52_P573994	10.3623	Clstn2	Mus musculus calsyntenin 2 (Clstn2), mRNA [NM_022319]
A_51_P284665	10.3619	Plcb1	Mus musculus phospholipase C-beta-1a mRNA, complete cds, [U85712]
A_52_P521770	10.3397	Plxna4	Mus musculus plexin A4 (Plxna4), mRNA [NM_175750]
A_51_P202050	10.3309	Dtx1	Mus musculus deltex 1 homolog (Drosophila) (Dtx1), mRNA [NM_008052]
A_51_P129065	10.3273	Gnao1	Mus musculus guanine nucleotide binding protein, alpha O (Gnao1), transcript variant A, mRNA [NM_010308]
A_51_P101474	10.3263	Trfr2	Mus musculus transferrin receptor 2 (Trfr2), mRNA [NM_015799]
A_52_P416341	10.3249	Cdh23	Mus musculus cadherin 23 (otocadherin) (Cdh23), mRNA [NM_023370]
A_51_P350134	10.3041	4922502B01Rik	PREDICTED: Mus musculus RIKEN cDNA 4922502B01 gene (4922502B01Rik), mRNA [XM_001000244]
A_52_P385718	10.3023	Galntl6	Mus musculus UDP-N-acetyl-alpha-D-galactosamine:polypeptide N-acetylgalactosaminyltransferase-like 6 (Galntl6), mRNA [NM_175032]
A_51_P515242	10.2404	Fam40b	Mus musculus family with sequence similarity 40, member B (Fam40b), transcript variant 1, mRNA [NM_177204]
A_51_P376776	10.2344		calcium/calmodulin-dependent protein kinase II, beta Gene [Source:MGI (curated);Acc:MGI:88257] [ENSMUST00000019133]
A_52_P95294	10.2332	Tcerg1l	Mus musculus transcription elongation regulator 1-like (Tcerg1l), mRNA [NM_183289]
A_51_P337523	10.2105	Adcy2	Mus musculus adenylate cyclase 2 (Adcy2), mRNA [NM_153534]
A_52_P674467	10.2021	Lin7a	Mus musculus lin-7 homolog A (C, elegans) (Lin7a), transcript variant 1, mRNA [NM_001039354]
A_51_P104718	10.1826	Gpr12	Mus musculus G-protein coupled receptor 12 (Gpr12), transcript variant 1, mRNA [NM_001010941]
A_52_P233703	10.1324	Cbln2	Mus musculus cerebellin 2 precursor protein (Cbln2), mRNA [NM_172633]
A_51_P246677	10.1315	Rec8	Mus musculus REC8 homolog (yeast) (Rec8), mRNA [NM_020002]
A_51_P115934	10.1268	Tnik	Mus musculus adult male pituitary gland cDNA, RIKEN full-length enriched library, clone:5330404O20 product:hypothetical protein, full insert sequence, [AK133568]
A_51_P182257	10.1237	1700019N12Rik	Mus musculus RIKEN cDNA 1700019N12 gene (1700019N12Rik), mRNA [NM_001039494]
A_51_P234359	10.1165	Sct	Mus musculus secretin (Sct), mRNA [NM_011328]
A_52_P448357	10.1003	Tspyl4	Mus musculus TSPY-like 4 (Tspyl4), mRNA [NM_030203]
A_52_P336171	10.0972	Gabra2	Mus musculus adult male spinal cord cDNA, RIKEN full-length enriched library, clone:A330042O22 product:RIKEN cDNA C630048P16 gene, full insert sequence, [AK079593]
A_52_P568235	10.0899	Fstl5	Mus musculus follistatin-like 5 (Fstl5), mRNA [NM_178673]
A_52_P496202	10.0808	Pcsk1n	Mus musculus proprotein convertase subtilisin/kexin type 1 inhibitor (Pcsk1n), mRNA [NM_013892]
A_51_P166258	10.0728	Celf4	Mus musculus CUGBP, Elav-like family member 4 (Celf4), transcript variant 4, mRNA [NM_133195]
A_51_P295315	10.0578	Ankrd2	Mus musculus ankyrin repeat domain 2 (stretch responsive muscle) (Ankrd2), mRNA [NM_020033]
A_52_P41090	10.0569	Syt1	Mus musculus adult male olfactory brain cDNA, RIKEN full-length enriched library, clone:6430547N07 product:unclassifiable, full insert sequence, [AK032444]
A_52_P12739	10.054	Dagla	Mus musculus diacylglycerol lipase, alpha (Dagla), mRNA [NM_198114]
A_51_P310066	10.0513	Rasgef1a	Mus musculus RasGEF domain family, member 1A (Rasgef1a), mRNA [NM_027526]
A_51_P234663	10.0282	Cacnb4	Mus musculus calcium channel, voltage-dependent, beta 4 subunit (Cacnb4), transcript variant 1, mRNA [NM_001037099]
A_51_P432432	10.0179	Pcdh9	Mus musculus protocadherin 9 (Pcdh9), mRNA [NM_001081377]
A_52_P563245	10.0149	C530028O21Rik	Mus musculus RIKEN cDNA C530028O21 gene (C530028O21Rik), transcript variant 1, mRNA [NM_175696]
A_52_P178470	9.99997	Ndrg4	Mus musculus N-myc downstream regulated gene 4 (Ndrg4), mRNA [NM_145602]
A_52_P77106	9.99733	Fasl	Mus musculus Fas ligand (TNF superfamily, member 6) (Fasl), mRNA [NM_010177]
A_51_P466591	9.96908		RIKEN cDNA 1600012P17 gene Gene [Source:MGI Symbol;Acc:MGI:1919275] [ENSMUST00000062159]
A_52_P562817	9.93519	Ank1	Mus musculus ankyrin 1, erythroid (Ank1), transcript variant 2, mRNA [NM_031158]
A_52_P47660	9.9343	Odz2	Mus musculus odd Oz/ten-m homolog 2 (Drosophila) (Odz2), mRNA [NM_011856]
A_52_P39644	9.93322	Nrxn3	Mus musculus neurexin III (Nrxn3), mRNA [NM_172544]
A_52_P325477	9.92485	Trim16	Mus musculus tripartite motif-containing 16 (Trim16), mRNA [NM_053169]
A_51_P259118	9.92302	Klhl1	Mus musculus kelch-like 1 (Drosophila) (Klhl1), mRNA [NM_053105]
A_52_P459077	9.92107		Mus musculus adult male olfactory brain cDNA, RIKEN full-length enriched library, clone:6430518K01 product:hypothetical protein, full insert sequence, [AK032312]
A_51_P304906	9.92033	A930035E12Rik	Mus musculus adult retina cDNA, RIKEN full-length enriched library, clone:A930035E12 product:unclassifiable, full insert sequence, [AK020929]
A_52_P35861	9.91564	Uimc1	Mus musculus 13 days embryo heart cDNA, RIKEN full-length enriched library, clone:D330018D10 product:unclassifiable, full insert sequence, [AK084590]
A_51_P189241	9.91436	Jazf1	Mus musculus JAZF zinc finger 1 (Jazf1), transcript variant 1, mRNA [NM_173406]
A_52_P25774	9.89529	Grm8	Mus musculus glutamate receptor, metabotropic 8 (Grm8), mRNA [NM_008174]
A_52_P239320	9.89191	Syngr1	Mus musculus synaptogyrin 1 (Syngr1), transcript variant 1a, mRNA [NM_207708]
A_51_P425798	9.88272	Mtus2	Mus musculus microtubule associated tumor suppressor candidate 2 (Mtus2), mRNA [NM_029920]
A_52_P555603	9.88198	Apbb2	Mus musculus 12 days embryo male wolffian duct includes surrounding region cDNA, RIKEN full-length enriched library, clone:6720431O15 product:amyloid beta (A4) precursor protein-binding, family B, member 2, full insert sequence, [AK032770]
A_51_P198105	9.85637	Ttll9	Mus musculus tubulin tyrosine ligase-like family, member 9 (Ttll9), transcript variant 2, mRNA [NM_029064]
A_52_P955951	9.84134		Mus musculus 0 day neonate cerebellum cDNA, RIKEN full-length enriched library, clone:C230080H17 product:unclassifiable, full insert sequence, [AK048907]
A_52_P233701	9.84004	Cbln2	Mus musculus cerebellin 2 precursor protein (Cbln2), mRNA [NM_172633]
A_51_P290886	9.83935	Cdh8	Mus musculus cadherin 8 (Cdh8), transcript variant 2, mRNA [NM_007667]
A_52_P146719	9.83018	Lrrn3	Mus musculus leucine rich repeat protein 3, neuronal (Lrrn3), mRNA [NM_010733]
A_52_P260339	9.829	Ica1	Mus musculus islet cell autoantigen 1 (Ica1), mRNA [NM_010492]
A_52_P240706	9.81038	Ceacam1	Mus musculus carcinoembryonic antigen-related cell adhesion molecule 1 (Ceacam1), transcript variant 1, mRNA [NM_001039185]
A_51_P398260	9.80673	Tppp	Mus musculus tubulin polymerization promoting protein (Tppp), mRNA [NM_182839]
A_51_P310886	9.80631		Mus musculus 10 days neonate cerebellum cDNA, RIKEN full-length enriched library, clone:B930011I04 product:unclassifiable, full insert sequence, [AK047015]
A_51_P301007	9.79915	Spata19	Mus musculus spermatogenesis associated 19 (Spata19), mRNA [NM_029299]
A_51_P174061	9.79474	Tnik	Mus musculus TRAF2 and NCK interacting kinase (Tnik), transcript variant 1, mRNA [NM_026910]
A_52_P658133	9.78392	C130030K03Rik	Mus musculus 16 days embryo head cDNA, RIKEN full-length enriched library, clone:C130030K03 product:inferred: PROTEASOME SUBUNIT ALPHA TYPE 6 (EC 3,4,99,46) (PROTEASOME IOTA CHAIN) (MACROPAIN IOTA CHAIN) (MULTI, full insert sequence, [AK048022]
A_51_P114826	9.77792	Cdh13	Mus musculus cadherin 13 (Cdh13), mRNA [NM_019707]
A_51_P130409	9.77429	Ppp1r13b	Mus musculus protein phosphatase 1, regulatory (inhibitor) subunit 13B (Ppp1r13b), mRNA [NM_011625]
A_52_P279329	9.76116	Acvrl1	Mus musculus activin A receptor, type II-like 1 (Acvrl1), mRNA [NM_009612]
A_51_P220278	9.75218	Ppp2r2b	Mus musculus protein phosphatase 2 (formerly 2A), regulatory subunit B (PR 52), beta isoform (Ppp2r2b), transcript variant 2, mRNA [NM_028392]
A_51_P421724	9.74835	St6galnac5	Mus musculus ST6 (alpha-N-acetyl-neuraminyl-2,3-beta-galactosyl-1,3)-N-acetylgalactosaminide alpha-2,6-sialyltransferase 5 (St6galnac5), mRNA [NM_012028]
A_51_P292116	9.72518	Ica1	Mus musculus islet cell autoantigen 1 (Ica1), mRNA [NM_010492]
A_52_P365505	9.72095	6430604M11Rik	Mus musculus adult male olfactory brain cDNA, RIKEN full-length enriched library, clone:6430604M11 product:unclassifiable, full insert sequence, [AK032585]
A_52_P707406	9.68912		Mus musculus 7 days neonate cerebellum cDNA, RIKEN full-length enriched library, clone:A730006E11 product:unclassifiable, full insert sequence, [AK042563]
A_52_P627068	9.67816	Disp2	Mus musculus dispatched homolog 2 (Drosophila) (Disp2), mRNA [NM_170593]
A_52_P488828	9.67687	Dgkb	Mus musculus diacylglycerol kinase, beta (Dgkb), mRNA [NM_178681]
A_51_P121031	9.6604	March1	Mus musculus membrane-associated ring finger (C3HC4) 1 (March1), transcript variant 3, mRNA [NM_175188]
A_51_P125901	9.64287		Mus musculus adult male hypothalamus cDNA, RIKEN full-length enriched library, clone:A230059K20 product:hypothetical protein, full insert sequence, [AK038746]
A_52_P1083914	9.6186		Mus musculus adult male corpora quadrigemina cDNA, RIKEN full-length enriched library, clone:B230398J20 product:unclassifiable, full insert sequence, [AK046494]
A_52_P287954	9.61617	Syn3	Mus musculus synapsin III (Syn3), transcript variant 1, mRNA [NM_013722]
A_51_P426270	9.60847	Mgp	Mus musculus matrix Gla protein (Mgp), mRNA [NM_008597]
A_51_P193036	9.60454	Dclk1	Mus musculus doublecortin-like kinase 1 (Dclk1), transcript variant 1, mRNA [NM_019978]
A_52_P31750	9.58717	Serpinb9f	Mus musculus serine (or cysteine) peptidase inhibitor, clade B, member 9f (Serpinb9f), mRNA [NM_183197]
A_51_P497741	9.57631	4930434E21Rik	Mus musculus RIKEN cDNA 4930434E21 gene (4930434E21Rik), mRNA [NM_029440]
A_52_P803481	9.56868		Mus musculus 9 days embryo whole body cDNA, RIKEN full-length enriched library, clone:D030064C08 product:hypothetical Haem peroxidase, plant/fungal/bacterial containing protein, full insert sequence, [AK051065]
A_52_P454815	9.5528	Fgf11	fibroblast growth factor 11 Gene [Source:MGI (curated);Acc:MGI:109167] [ENSMUST00000102585]
A_51_P122707	9.54838	Ldoc1	Mus musculus leucine zipper, down-regulated in cancer 1 (Ldoc1), mRNA [NM_001018087]
A_51_P445473	9.54208	Fut7	Mus musculus fucosyltransferase 7 (Fut7), transcript variant 1, mRNA [NM_013524]
A_52_P210511	9.53545	Tnfrsf9	Mus musculus tumor necrosis factor receptor superfamily, member 9 (Tnfrsf9), transcript variant 1, mRNA [NM_011612]
A_51_P235139	9.51648	Kbtbd5	Mus musculus kelch repeat and BTB (POZ) domain containing 5 (Kbtbd5), mRNA [NM_028202]
A_52_P557360	9.50727	Mtus2	Mus musculus microtubule associated tumor suppressor candidate 2 (Mtus2), mRNA [NM_029920]
A_52_P414095	9.49109	LOC100303644	Mus musculus hypothetical LOC100303644 (LOC100303644), non-coding RNA [NR_028422]
A_51_P156222	9.48367	Elfn1	Mus musculus leucine rich repeat and fibronectin type III, extracellular 1 (Elfn1), mRNA [NM_175522]
A_52_P899369	9.47355		Mus musculus adult male olfactory brain cDNA, RIKEN full-length enriched library, clone:6430603L18 product:unclassifiable, full insert sequence, [AK032581]
A_51_P256427	9.46959	Unc80	Mus musculus 0 day neonate cerebellum cDNA, RIKEN full-length enriched library, clone:C230061B10 product:unclassifiable, full insert sequence, [AK021165]
A_51_P207988	9.46905	Ptger4	Mus musculus prostaglandin E receptor 4 (subtype EP4) (Ptger4), transcript variant 2, mRNA [NM_008965]
A_51_P219505	9.46719	Slc41a2	Mus musculus solute carrier family 41, member 2 (Slc41a2), mRNA [NM_177388]
A_52_P258194	9.45212	Crtac1	Mus musculus cartilage acidic protein 1 (Crtac1), mRNA [NM_145123]
A_51_P415555	9.44659	Amy2a5	Mus musculus amylase 2a5 (Amy2a5), mRNA [NM_001042711]
A_52_P540342	9.40766	Sgip1	Mus musculus SH3-domain GRB2-like (endophilin) interacting protein 1 (Sgip1), mRNA [NM_144906]
A_52_P311941	9.36629	Pcdh15	Mus musculus 7 days neonate cerebellum cDNA, RIKEN full-length enriched library, clone:A730032K02 product:protocadherin 15, full insert sequence, [AK042869]
A_51_P156526	9.36457		ATPase, Ca++ transporting, plasma membrane 3 Gene [Source:MGI (curated);Acc:MGI:1347353] [ENSMUST00000033744]
A_51_P444302	9.35991		Mus musculus adult male spinal cord cDNA, RIKEN full-length enriched library, clone:A330012G13 product:unclassifiable, full insert sequence, [AK039273]
A_52_P572473	9.30182	Fam184b	Mus musculus family with sequence similarity 184, member B (Fam184b), mRNA [NM_021416]
A_51_P114797	9.29652	Cbln2	Mus musculus cerebellin 2 precursor protein (Cbln2), mRNA [NM_172633]
A_52_P502838	9.2951	Mgat5	Mus musculus mannoside acetylglucosaminyltransferase 5 (Mgat5), mRNA [NM_145128]
A_52_P592835	9.27683	Gucy1b3	Mus musculus guanylate cyclase 1, soluble, beta 3 (Gucy1b3), transcript variant 1, mRNA [NM_017469]
A_51_P141012	9.27117	Slitrk1	Mus musculus SLIT and NTRK-like family, member 1 (Slitrk1), mRNA [NM_199065]
A_51_P142972	9.27101	Prdm8	Mus musculus PR domain containing 8 (Prdm8), mRNA [NM_029947]
A_51_P450888	9.26512	Rtn4r	Mus musculus reticulon 4 receptor (Rtn4r), mRNA [NM_022982]
A_51_P509499	9.26352		Mus musculus adult male diencephalon cDNA, RIKEN full-length enriched library, clone:9330119H12 product:unclassifiable, full insert sequence, [AK033933]
A_51_P150120	9.26037	Mgst2	Mus musculus microsomal glutathione S-transferase 2 (Mgst2), mRNA [NM_174995]
A_52_P457888	9.25061	Cacna2d2	Mus musculus calcium channel, voltage-dependent, alpha 2/delta subunit 2 (Cacna2d2), transcript variant 2, mRNA [NM_020263]
A_52_P633489	9.24808	C1qtnf4	Mus musculus C1q and tumor necrosis factor related protein 4 (C1qtnf4), mRNA [NM_026161]
A_52_P923486	9.2431		Mus musculus 0 day neonate eyeball cDNA, RIKEN full-length enriched library, clone:E130106I15 product:unclassifiable, full insert sequence, [AK053534]
A_52_P223704	9.23366	Faah	Mus musculus fatty acid amide hydrolase (Faah), mRNA [NM_010173]
A_51_P184853	9.21188	Odz2	Mus musculus odd Oz/ten-m homolog 2 (Drosophila) (Odz2), mRNA [NM_011856]
A_52_P843282	9.19607	Rgs17	Mus musculus regulator of G-protein signaling 17 (Rgs17), transcript variant 1, mRNA [NM_001161822]
A_51_P431831	9.18753	Nrxn2	Mus musculus neurexin II (Nrxn2), mRNA [NM_020253]
A_51_P185757	9.1764	Casz1	Mus musculus castor homolog 1, zinc finger (Drosophila) (Casz1), transcript variant 1, mRNA [NM_001159344]
A_51_P294891	9.17041	Ppargc1b	Mus musculus peroxisome proliferative activated receptor, gamma, coactivator 1 beta (Ppargc1b), mRNA [NM_133249]
A_51_P203182	9.16953	Apob48r	Mus musculus apolipoprotein B48 receptor (Apob48r), mRNA [NM_138310]
A_51_P200561	9.16742	4930506M07Rik	Mus musculus RIKEN cDNA 4930506M07 gene (4930506M07Rik), transcript variant 2, mRNA [NM_175172]
A_52_P875947	9.1563		Mus musculus 10 days neonate cortex cDNA, RIKEN full-length enriched library, clone:A830034B06 product:unclassifiable, full insert sequence, [AK043796]
A_51_P171711	9.14334	Cacna2d2	Mus musculus calcium channel, voltage-dependent, alpha 2/delta subunit 2 (Cacna2d2), transcript variant 2, mRNA [NM_020263]
A_52_P835086	9.13985		Mus musculus adult male urinary bladder cDNA, RIKEN full-length enriched library, clone:9530027K17 product:unclassifiable, full insert sequence, [AK035381]
A_51_P162124	9.1311	2700090O03Rik	Mus musculus 11 days embryo whole body cDNA, RIKEN full-length enriched library, clone:2700090O03 product:unclassifiable, full insert sequence, [AK012595]
A_52_P980158	9.12617	Map3k9	Mus musculus mitogen-activated protein kinase kinase kinase 9 (Map3k9), transcript variant 1, mRNA [NM_001174107]
A_52_P276397	9.1176	Rab3a	Mus musculus RAB3A, member RAS oncogene family (Rab3a), transcript variant 2, mRNA [NM_009001]
A_52_P165610	9.11722	Adcy2	Mus musculus adenylate cyclase 2 (Adcy2), mRNA [NM_153534]
A_52_P276302	9.10297	Tshz1	Mus musculus teashirt zinc finger family member 1 (Tshz1), mRNA [NM_001081300]
A_52_P685963	9.09454	Tnr	Mus musculus tenascin R (Tnr), mRNA [NM_022312]
A_51_P172889	9.08974	Shank1	Mus musculus SH3/ankyrin domain gene 1 (Shank1), mRNA [NM_001034115]
A_51_P466857	9.07634	Vstm2a	Mus musculus V-set and transmembrane domain containing 2A (Vstm2a), mRNA [NM_145967]
A_52_P31593	9.07348	Prkce	Mus musculus protein kinase C, epsilon (Prkce), mRNA [NM_011104]
A_51_P120990	9.0658		phosphodiesterase 4D, cAMP specific Gene [Source:MGI (curated);Acc:MGI:99555] [ENSMUST00000120664]
A_51_P462658	9.04934	Kcnk4	Mus musculus potassium channel, subfamily K, member 4 (Kcnk4), mRNA [NM_008431]
A_52_P497715	9.04262
A_52_P114802	9.03865	4930563M21Rik	Mus musculus RIKEN cDNA 4930563M21 gene (4930563M21Rik), mRNA [NM_183111]
A_51_P226922	9.03792	Pcsk1n	Mus musculus proprotein convertase subtilisin/kexin type 1 inhibitor (Pcsk1n), mRNA [NM_013892]
A_51_P307917	9.01647	Tmem179	Mus musculus transmembrane protein 179 (Tmem179), mRNA [NM_178915]
A_51_P497152	9.01242	Fgf9	Mus musculus fibroblast growth factor 9 (Fgf9), mRNA [NM_013518]
A_51_P412289	9.01183		Mus musculus 12 days embryo spinal ganglion cDNA, RIKEN full-length enriched library, clone:D130042G11 product:unclassifiable, full insert sequence, [AK051374]
A_51_P375771	8.9923	Ptchd1	Mus musculus patched domain containing 1 (Ptchd1), mRNA [NM_001093750]
A_51_P320650	8.99125	C77370	Mus musculus expressed sequence C77370 (C77370), mRNA [NM_001077354]
A_51_P438278	8.99043	Mtus2	Mus musculus microtubule associated tumor suppressor candidate 2 (Mtus2), mRNA [NM_029920]
A_52_P136782	8.96959	Rgs5	Mus musculus regulator of G-protein signaling 5 (Rgs5), mRNA [NM_009063]
A_52_P1171783	8.92385		Mus musculus 10 days neonate medulla oblongata cDNA, RIKEN full-length enriched library, clone:B830002A04 product:unclassifiable, full insert sequence, [AK046770]
A_52_P210781	8.92156	Scn3a	Mus musculus sodium channel, voltage-gated, type III, alpha (Scn3a), mRNA [NM_018732]
A_51_P351896	8.91163	Fam198b	Mus musculus family with sequence similarity 198, member B (Fam198b), mRNA [NM_133187]
A_52_P585907	8.90782	Pla2g4f	Mus musculus phospholipase A2, group IVF (Pla2g4f), mRNA [NM_001024145]
A_51_P281486	8.90682	Slc45a1	solute carrier family 45, member 1 Gene [Source:MGI (curated);Acc:MGI:2653235] [ENSMUST00000037827]
A_52_P481538	8.90442	Tmem132b	Mus musculus transmembrane protein 132B (Tmem132b), mRNA [NM_001190352]
A_51_P347103	8.89795	Ncam1	Mus musculus neural cell adhesion molecule 1 (Ncam1), transcript variant 3, mRNA [NM_001113204]
A_52_P246973	8.89307	Taf7l	Mus musculus TAF7-like RNA polymerase II, TATA box binding protein (TBP)-associated factor (Taf7l), mRNA [NM_028958]
A_52_P14851	8.89234	Fstl3	Mus musculus follistatin-like 3 (Fstl3), mRNA [NM_031380]
A_52_P369613	8.8902	Zbtb8b	Mus musculus zinc finger and BTB domain containing 8b (Zbtb8b), mRNA [NM_153541]
A_52_P956125	8.87226	Ankrd12	Mus musculus 15 days embryo head cDNA, RIKEN full-length enriched library, clone:D930020E11 product:unclassifiable, full insert sequence, [AK086311]
A_52_P526724	8.86909	Ppargc1b	Mus musculus peroxisome proliferative activated receptor, gamma, coactivator 1 beta (Ppargc1b), mRNA [NM_133249]
A_52_P923671	8.86372		Mus musculus 16 days embryo head cDNA, RIKEN full-length enriched library, clone:C130025P08 product:unclassifiable, full insert sequence, [AK047975]
A_51_P323518	8.86113	Cend1	Mus musculus cell cycle exit and neuronal differentiation 1 (Cend1), mRNA [NM_021316]
A_52_P454172	8.85767	Hecw1	Mus musculus 12 days embryo spinal ganglion cDNA, RIKEN full-length enriched library, clone:D130057K23 product:hypothetical C2 domain containing protein, full insert sequence, [AK051569]
A_52_P382754	8.85232	Ncam1	Mus musculus neural cell adhesion molecule 1 (Ncam1), transcript variant 2, mRNA [NM_010875]
A_52_P172272	8.85137	Adora1	Mus musculus adenosine A1 receptor (Adora1), transcript variant 1, mRNA [NM_001008533]
A_52_P255304	8.84985	Fam123c	Mus musculus family with sequence similarity 123, member C (Fam123c), mRNA [NM_213727]
A_52_P708507	8.84559	Myadml2	Mus musculus myeloid-associated differentiation marker-like 2 (Myadml2), mRNA [NM_026751]
A_51_P141580	8.83845	Dpp10	Mus musculus dipeptidylpeptidase 10 (Dpp10), mRNA [NM_199021]
A_52_P771481	8.83261		Mus musculus adult male medulla oblongata cDNA, RIKEN full-length enriched library, clone:6330437K14 product:unclassifiable, full insert sequence, [AK078079]
A_51_P386069	8.83066	Rab9b	Mus musculus RAB9B, member RAS oncogene family (Rab9b), mRNA [NM_176971]
A_51_P392377	8.82982	Ppfia2	Mus musculus protein tyrosine phosphatase, receptor type, f polypeptide (PTPRF), interacting protein (liprin), alpha 2 (Ppfia2), mRNA [NM_177373]
A_51_P155458	8.81596		docking protein 7 Gene [Source:MGI (curated);Acc:MGI:3584043] [ENSMUST00000114270]
A_52_P601021	8.81277	C1qtnf2	Mus musculus C1q and tumor necrosis factor related protein 2 (C1qtnf2), mRNA [NM_026979]
A_51_P363740	8.80786		Mus musculus adult male hypothalamus cDNA, RIKEN full-length enriched library, clone:A230056N23 product:unclassifiable, full insert sequence, [AK038717]
A_51_P454441	8.80629	Ddhd1	Mus musculus 16 days neonate cerebellum cDNA, RIKEN full-length enriched library, clone:9630061G18 product:unclassifiable, full insert sequence, [AK036369]
A_51_P157577	8.77839	Psd2	Mus musculus pleckstrin and Sec7 domain containing 2 (Psd2), mRNA [NM_028707]
A_52_P374839	8.7772	Atp6v1g2	Mus musculus ATPase, H+ transporting, lysosomal V1 subunit G2 (Atp6v1g2), mRNA [NM_023179]
A_52_P506493	8.77395	Dcx	Mus musculus doublecortin (Dcx), transcript variant 4, mRNA [NM_010025]
A_52_P504883	8.76726	Cdh13	Mus musculus 9,5 days embryo parthenogenote cDNA, RIKEN full-length enriched library, clone:B130046G21 product:cadherin 13, full insert sequence, [AK045201]
A_52_P332105	8.76312	Ddhd1	Mus musculus DDHD domain containing 1 (Ddhd1), transcript variant 3, mRNA [NM_001042719]
A_52_P327993	8.73945	Rab9b	Mus musculus RAB9B, member RAS oncogene family (Rab9b), mRNA [NM_176971]
A_51_P378371	8.73358	Tpm1	Mus musculus tropomyosin 1, alpha (Tpm1), transcript variant 9, mRNA [NM_001164255]
A_51_P382331	8.7332	Gm16491	Mus musculus 0 day neonate skin cDNA, RIKEN full-length enriched library, clone:4632413K17 product:hypothetical protein, full insert sequence, [AK014574]
A_52_P93910	8.72725	Nrp2	Mus musculus neuropilin 2 (Nrp2), transcript variant 1, mRNA [NM_001077403]
A_52_P330524	8.71769	LOC100044228	PREDICTED: Mus musculus hypothetical protein LOC100044228 (LOC100044228), mRNA [XM_001471920]
A_51_P284686	8.70609	Aak1	Mus musculus AP2 associated kinase 1 (Aak1), transcript variant 1, mRNA [NM_001040106]
A_52_P923110	8.7053	6330509M05Rik	Mus musculus adult male medulla oblongata cDNA, RIKEN full-length enriched library, clone:6330509M05 product:unclassifiable, full insert sequence, [AK031957]
A_52_P802990	8.69545		Mus musculus 16 days neonate cerebellum cDNA, RIKEN full-length enriched library, clone:9630031L23 product:unclassifiable, full insert sequence, [AK036061]
A_51_P237153	8.6864	Spock3	Mus musculus sparc/osteonectin, cwcv and kazal-like domains proteoglycan 3 (Spock3), mRNA [NM_023689]
A_52_P356093	8.68152	B3galt2	Mus musculus UDP-Gal:betaGlcNAc beta 1,3-galactosyltransferase, polypeptide 2 (B3galt2), mRNA [NM_020025]
A_51_P139538	8.68009	5330437I02Rik	Mus musculus RIKEN cDNA 5330437I02 gene (5330437I02Rik), mRNA [NM_177028]
A_52_P575719	8.67603	Cdh12	Mus musculus cadherin 12 (Cdh12), mRNA [NM_001008420]
A_52_P26195	8.67402	Meis1	Mus musculus Meis homeobox 1 (Meis1), mRNA [NM_010789]
A_51_P471791	8.67333	St8sia6	Mus musculus ST8 alpha-N-acetyl-neuraminide alpha-2,8-sialyltransferase 6 (St8sia6), mRNA [NM_145838]
A_52_P1180232	8.67223		Mus musculus adult male hypothalamus cDNA, RIKEN full-length enriched library, clone:A230018F20 product:unclassifiable, full insert sequence, [AK038475]
A_51_P169867	8.67118	Sh3bp5	Mus musculus SH3-domain binding protein 5 (BTK-associated) (Sh3bp5), mRNA [NM_011894]
A_52_P639048	8.65764	Adra1b	Mus musculus adrenergic receptor, alpha 1b (Adra1b), mRNA [NM_007416]
A_51_P323812	8.64951	Slc6a12	Mus musculus solute carrier family 6 (neurotransmitter transporter, betaine/GABA), member 12 (Slc6a12), mRNA [NM_133661]
A_52_P82704	8.64774	Bcl11a	Mus musculus mRNA for mKIAA1809 protein, [AK122557]
A_51_P274138	8.63577	2310001K24Rik	Mus musculus RIKEN cDNA 2310001K24 gene (2310001K24Rik), non-coding RNA [NR_028122]
A_52_P517029	8.63239	Tmeff2	Mus musculus transmembrane protein with EGF-like and two follistatin-like domains 2 (Tmeff2), mRNA [NM_019790]
A_52_P393607	8.62083	Sez6	Mus musculus seizure related gene 6 (Sez6), mRNA [NM_021286]
A_52_P523445	8.61798	Cdhr5	Mus musculus cadherin-related family member 5 (Cdhr5), transcript variant 2, mRNA [NM_028069]
A_52_P672338	8.60983	Spnb1	Mus musculus spectrin beta 1 (Spnb1), mRNA [NM_013675]
A_52_P498119	8.60694	G6pc2	Mus musculus glucose-6-phosphatase, catalytic, 2 (G6pc2), mRNA [NM_021331]
A_51_P226483	8.60131	Spnb4	Mus musculus spectrin beta 4 (Spnb4), mRNA [NM_032610]
A_52_P267505	8.57041	Abca8b	Mus musculus ATP-binding cassette, sub-family A (ABC1), member 8b (Abca8b), mRNA [NM_013851]
A_51_P365744	8.56879	Duoxa2	Mus musculus dual oxidase maturation factor 2 (Duoxa2), mRNA [NM_025777]
A_51_P442023	8.56369	Kif17	Mus musculus kinesin family member 17 (Kif17), mRNA [NM_010623]
A_52_P328350	8.56205	Ryr3	Mus musculus ryanodine receptor 3 (Ryr3), mRNA [NM_177652]
A_52_P1012558	8.56162	Mdga2	Mus musculus 6 days neonate medulla oblongata cDNA, RIKEN full-length enriched library, clone:B730025K15 product:MAM domain containing 1, full insert sequence, [AK163637]
A_51_P163428	8.54726		Mus musculus 0 day neonate cerebellum cDNA, RIKEN full-length enriched library, clone:C230004B08 product:unclassifiable, full insert sequence, [AK082087]
A_52_P515036	8.53253	Htatip2	Mus musculus HIV-1 tat interactive protein 2, homolog (human) (Htatip2), transcript variant 1, mRNA [NM_016865]
A_51_P433237	8.51854	Cdh3	Mus musculus cadherin 3 (Cdh3), transcript variant 2, mRNA [NM_007665]
A_52_P545705	8.50003	Rps6kl1	Mus musculus ribosomal protein S6 kinase-like 1 (Rps6kl1), mRNA [NM_146244]
A_52_P456458	8.49779		Mus musculus adult male pituitary gland cDNA, RIKEN full-length enriched library, clone:5330416N16 product:unclassifiable, full insert sequence, [AK030475]
A_51_P251687	8.49518	Serpinb9g	Mus musculus serine (or cysteine) peptidase inhibitor, clade B, member 9g (Serpinb9g), mRNA [NM_011455]
A_51_P204371	8.45903		Mus musculus 12 days embryo eyeball cDNA, RIKEN full-length enriched library, clone:D230003C14 product:hypothetical protein, full insert sequence, [AK051810]
A_51_P451275	8.45815	Zfp385b	Mus musculus zinc finger protein 385B (Zfp385b), transcript variant 1, mRNA [NM_178723]
A_52_P158376	8.44799	Cpa4	Mus musculus carboxypeptidase A4 (Cpa4), mRNA [NM_027926]
A_51_P362104	8.44332	Enpp5	Mus musculus putative nucleotide pyrophosphatase/phosphodiesterase mRNA, complete cds, [AF233377]
A_51_P461005	8.43806	Nrk	Mus musculus Nik related kinase (Nrk), mRNA [NM_013724]
A_52_P699171	8.43225		Mus musculus adult male corpus striatum cDNA, RIKEN full-length enriched library, clone:C030034K24 product:unclassifiable, full insert sequence, [AK047774]
A_51_P512992	8.42961	Entpd3	Mus musculus ectonucleoside triphosphate diphosphohydrolase 3 (Entpd3), mRNA [NM_178676]
A_52_P674259	8.39478	Kif17	Mus musculus kinesin family member 17 (Kif17), mRNA [NM_010623]
A_51_P104722	8.39457	Gpr12	Mus musculus G-protein coupled receptor 12 (Gpr12), transcript variant 1, mRNA [NM_001010941]
A_52_P1011834	8.39375		Mus musculus 7 days neonate cerebellum cDNA, RIKEN full-length enriched library, clone:A730055P07 product:unclassifiable, full insert sequence, [AK043100]
A_51_P122660	8.38889	Liph	Mus musculus lipase, member H (Liph), transcript variant 2, mRNA [NM_153404]
A_52_P220311	8.38846	Nav3	Mus musculus 10 days neonate skin cDNA, RIKEN full-length enriched library, clone:4732483H20 product:unclassifiable, full insert sequence, [AK029036]
A_52_P1128347	8.37218	Syn3	Mus musculus synapsin III (Syn3), transcript variant 1, mRNA [NM_013722]
A_52_P459732	8.37214	Rec8	Mus musculus REC8 homolog (yeast) (Rec8), mRNA [NM_020002]
A_52_P321342	8.3703	Dock8	Mus musculus dedicator of cytokinesis 8 (Dock8), mRNA [NM_028785]
A_51_P450376	8.36847	Mmp24	Mus musculus mRNA for membrane-type matrix metalloproteinase 5, [AJ010262]
A_52_P605500	8.35385	Mmp24	Mus musculus matrix metallopeptidase 24 (Mmp24), mRNA [NM_010808]
A_51_P500135	8.34381	Ndrg4	Mus musculus N-myc downstream regulated gene 4 (Ndrg4), mRNA [NM_145602]
A_51_P179697	8.33775	Fam57b	Mus musculus family with sequence similarity 57, member B (Fam57b), transcript variant 2, mRNA [NM_026884]
A_51_P462029	8.31366	4930562F07Rik	RIKEN cDNA 4930562F07 gene Gene [Source:MGI Symbol;Acc:MGI:1922505] [ENSMUST00000028061]
A_52_P366860	8.30411	Ina	internexin neuronal intermediate filament protein, alpha Gene [Source:MGI (curated);Acc:MGI:96568] [ENSMUST00000037636]
A_52_P220573	8.30039	Serpini1	Mus musculus serine (or cysteine) peptidase inhibitor, clade I, member 1 (Serpini1), mRNA [NM_009250]
A_52_P487454	8.28091	Htr2c	Mus musculus 5-hydroxytryptamine (serotonin) receptor 2C (Htr2c), mRNA [NM_008312]
A_52_P411315	8.27479		Mus musculus 2 days neonate thymus thymic cells cDNA, RIKEN full-length enriched library, clone:C920016N10 product:CAMP-DEPENDENT 3',5'-CYCLIC PHOSPHODIESTERASE 4D (EC 3,1,4,17) (DPDE3) homolog [Rattus norvegicus], full insert sequence, [AK083355]
A_52_P971290	8.26616		Mus musculus adult male hypothalamus cDNA, RIKEN full-length enriched library, clone:A230011M16 product:unclassifiable, full insert sequence, [AK038440]
A_51_P341388	8.26364		Mus musculus 7 days neonate cerebellum cDNA, RIKEN full-length enriched library, clone:A730051G09 product:unclassifiable, full insert sequence, [AK043053]
A_51_P484718	8.25406	Dock8	Mus musculus adult male thymus cDNA, RIKEN full-length enriched library, clone:5830472H07 product:hypothetical protein, full insert sequence, [AK018051]
A_52_P663757	8.24675	Tnik	Mus musculus TRAF2 and NCK interacting kinase (Tnik), transcript variant 1, mRNA [NM_026910]
A_52_P915781	8.23976		Mus musculus adult male hypothalamus cDNA, RIKEN full-length enriched library, clone:A230073M23 product:unclassifiable, full insert sequence, [AK038901]
A_52_P1011843	8.23574		Mus musculus 16 days neonate cerebellum cDNA, RIKEN full-length enriched library, clone:9630006A19 product:unclassifiable, full insert sequence, [AK035808]
A_51_P162718	8.23076	Bsn	Mus musculus bassoon (Bsn), mRNA [NM_007567]
A_52_P763142	8.22228		Mus musculus 0 day neonate skin cDNA, RIKEN full-length enriched library, clone:4631429I09 product:unclassifiable, full insert sequence, [AK028486]
A_52_P1085754	8.21104	8430419L09Rik	Mus musculus RIKEN cDNA 8430419L09 gene (8430419L09Rik), mRNA [NM_028982]
A_52_P672960	8.20861	Camk4	Mus musculus calcium/calmodulin-dependent protein kinase IV (Camk4), mRNA [NM_009793]
A_52_P439509	8.19169	Xlr5a	Mus musculus X-linked lymphocyte-regulated 5A (Xlr5a), mRNA [NM_001045539]
A_51_P496795	8.18991	A330049M08Rik	Mus musculus RIKEN cDNA A330049M08 gene (A330049M08Rik), transcript variant 1, mRNA [NM_145555]
A_51_P218975	8.18797	Kcns3	Mus musculus potassium voltage-gated channel, delayed-rectifier, subfamily S, member 3 (Kcns3), transcript variant 1, mRNA [NM_173417]
A_52_P475423	8.18275	Ablim2	Mus musculus actin-binding LIM protein 2 (Ablim2), transcript variant 3, mRNA [NM_177678]
A_52_P158431	8.17044	Tshz2	Mus musculus teashirt zinc finger family member 2 (Tshz2), mRNA [NM_080455]
A_52_P42537	8.17032	Ppp1r13b	Mus musculus protein phosphatase 1, regulatory (inhibitor) subunit 13B (Ppp1r13b), mRNA [NM_011625]
A_51_P318683	8.16715	Sorl1	sortilin-related receptor, LDLR class A repeats-containing Gene [Source:MGI (curated);Acc:MGI:1202296] [ENSMUST00000060989]
A_51_P325223	8.16668	Lin7b	Mus musculus lin-7 homolog B (C, elegans) (Lin7b), mRNA [NM_011698]
A_51_P262238	8.16507	Tub	Mus musculus tubby candidate gene (Tub), mRNA [NM_021885]
A_51_P279616	8.14038	A430089I19Rik	Mus musculus RIKEN cDNA A430089I19 gene (A430089I19Rik), mRNA [NM_177913]
A_51_P265765	8.11891	Grin2b	Mus musculus glutamate receptor, ionotropic, NMDA2B (epsilon 2) (Grin2b), mRNA [NM_008171]
A_52_P923024	8.10124		Mus musculus 10 days neonate medulla oblongata cDNA, RIKEN full-length enriched library, clone:B830028K19 product:unclassifiable, full insert sequence, [AK046848]
A_51_P311642	8.0937	LOC432938	Mus musculus 12 days embryo spinal ganglion cDNA, RIKEN full-length enriched library, clone:D130064A21 product:weakly similar to hypothetical protein 3 [Homo sapiens], full insert sequence, [AK083927]
A_52_P40837	8.0931	Rnf170	Mus musculus adult retina cDNA, RIKEN full-length enriched library, clone:A930024N16 product:hypothetical RING finger domain, C3HC4 structure containing protein, full insert sequence, [AK044579]
A_52_P393181	8.09257	Spock2	Mus musculus sparc/osteonectin, cwcv and kazal-like domains proteoglycan 2 (Spock2), mRNA [NM_052994]
A_51_P276766	8.08174	Adra1b	Mus musculus adrenergic receptor, alpha 1b (Adra1b), mRNA [NM_007416]
A_52_P381311	8.07683	App	Mus musculus adult male pituitary gland cDNA, RIKEN full-length enriched library, clone:5330435A13 product:unclassifiable, full insert sequence, [AK030583]
A_52_P708817	8.07047	Frk	Mus musculus fyn-related kinase (Frk), transcript variant 1, mRNA [NM_001159544]
A_52_P748882	8.06694	Eno2	Mus musculus enolase 2, gamma neuronal (Eno2), mRNA [NM_013509]
A_52_P603630	8.0663	A830054O04Rik	Mus musculus 10 days neonate cortex cDNA, RIKEN full-length enriched library, clone:A830054O04 product:hypothetical protein, full insert sequence, [AK043939]
A_52_P94516	8.06395	Camk4	Mus musculus calcium/calmodulin-dependent protein kinase IV (Camk4), mRNA [NM_009793]
A_52_P133578	8.06325	Gpr158	Mus musculus G protein-coupled receptor 158 (Gpr158), mRNA [NM_001004761]
A_52_P610188	8.05343	Ncam2	Mus musculus neural cell adhesion molecule 2 (Ncam2), transcript variant 1, mRNA [NM_001113208]
A_52_P305307	8.04397	Sh3bp5	Mus musculus SH3-domain binding protein 5 (BTK-associated) (Sh3bp5), mRNA [NM_011894]
A_51_P369154	8.03823	Sez6l2	seizure related 6 homolog like 2 Gene [Source:MGI (curated);Acc:MGI:2385295] [ENSMUST00000032921]
A_52_P140686	8.0291	Unc5d	Mus musculus unc-5 homolog D (C, elegans) (Unc5d), mRNA [NM_153135]
A_51_P348947	8.01822	Fam135b	Mus musculus 10 days neonate cortex cDNA, RIKEN full-length enriched library, clone:A830008O07 product:weakly similar to DJ198I9,1,1 (KIAA1411 (CONTAINS TRANSLATION OF CDNA PLACE1007843 (EM:AK002067)) (ISOFORM 1)) [Homo sapiens], full insert sequence, [AK043571]
A_52_P531731	8.01809		glutamate receptor ionotropic, NMDA3A Gene [Source:MGI (curated);Acc:MGI:1933206] [ENSMUST00000093859]
A_51_P388048	8.01497	Pcdha4	Mus musculus protocadherin alpha 4 (Pcdha4), mRNA [NM_007766]
A_51_P196113	8.00506	Mast1	Mus musculus microtubule associated serine/threonine kinase 1 (Mast1), mRNA [NM_019945]
A_51_P216108	7.99907	Rps6kl1	Mus musculus ribosomal protein S6 kinase-like 1 (Rps6kl1), mRNA [NM_146244]
A_52_P1172444	7.99657		Mus musculus 16 days embryo head cDNA, RIKEN full-length enriched library, clone:C130060D21 product:unclassifiable, full insert sequence, [AK048431]
A_52_P987557	7.99084		Mus musculus 0 day neonate eyeball cDNA, RIKEN full-length enriched library, clone:E130115I05 product:serine/threonine kinase 33, full insert sequence, [AK053624]
A_52_P666268	7.98484	D11Bwg0517e	Mus musculus DNA segment, Chr 11, Brigham & Women's Genetics 0517 expressed (D11Bwg0517e), transcript variant 1, mRNA [NM_001039167]
A_51_P206856	7.98248		RUN and FYVE domain-containing 2 Gene [Source:MGI (curated);Acc:MGI:1917682] [ENSMUST00000122231]
A_52_P203948	7.9749	Pla2g4e	Mus musculus phospholipase A2, group IVE (Pla2g4e), mRNA [NM_177845]
A_52_P1180933	7.97155		Mus musculus 0 day neonate head cDNA, RIKEN full-length enriched library, clone:4833445A15 product:Hypothetical protein in the GNAS imprinted complex locus, full insert sequence, [AK076536]
A_51_P298837	7.96946	Spock1	Mus musculus sparc/osteonectin, cwcv and kazal-like domains proteoglycan 1 (Spock1), transcript variant 1, mRNA [NM_009262]
A_51_P519108	7.96774	6330439K17Rik	Mus musculus RIKEN cDNA 6330439K17 gene (6330439K17Rik), mRNA [NM_172859]
A_51_P241426	7.96708	Gfra4	Mus musculus glial cell line derived neurotrophic factor family receptor alpha 4 (Gfra4), transcript variant 2, mRNA [NM_020014]
A_51_P313944	7.95484		Mus musculus 16 days neonate cerebellum cDNA, RIKEN full-length enriched library, clone:9630044A01 product:unclassifiable, full insert sequence, [AK036173]
A_51_P188352	7.95378	LOC552912	Mus musculus 0 day neonate cerebellum cDNA, RIKEN full-length enriched library, clone:C230096B09 product:unclassifiable, full insert sequence, [AK049060]
A_51_P504337	7.94107	Entpd1	Mus musculus ectonucleoside triphosphate diphosphohydrolase 1 (Entpd1), mRNA [NM_009848]
A_51_P268477	7.93701	A230103O09Rik	PREDICTED: Mus musculus RIKEN cDNA A230103O09 gene (A230103O09Rik), mRNA [XM_001471948]
A_51_P271311	7.93247	Slc6a11	Mus musculus solute carrier family 6 (neurotransmitter transporter, GABA), member 11 (Slc6a11), mRNA [NM_172890]
A_52_P121342	7.91403	Nrxn1	Mus musculus neurexin I (Nrxn1), transcript variant 1, mRNA [NM_020252]
A_51_P236412	7.87451	Cdkl2	Mus musculus cyclin-dependent kinase-like 2 (CDC2-related kinase) (Cdkl2), transcript variant 1, mRNA [NM_016912]
A_52_P319055	7.87286	St8sia1	Mus musculus ST8 alpha-N-acetyl-neuraminide alpha-2,8-sialyltransferase 1 (St8sia1), mRNA [NM_011374]
A_52_P915589	7.8663		Mus musculus 10 days neonate cortex cDNA, RIKEN full-length enriched library, clone:A830013M21 product:unclassifiable, full insert sequence, [AK043627]
A_51_P309968	7.85859	Dchs2	PREDICTED: Mus musculus dachsous 2 (Drosophila) (Dchs2), mRNA [XM_143371]
A_51_P257541	7.85759	E130309F12Rik	Mus musculus RIKEN cDNA E130309F12 gene (E130309F12Rik), mRNA [NM_178756]
A_51_P181772	7.85641	Ptpre	Mus musculus protein tyrosine phosphatase, receptor type, E (Ptpre), mRNA [NM_011212]
A_51_P148221	7.84916	B3galt2	Mus musculus UDP-Gal:betaGlcNAc beta 1,3-galactosyltransferase, polypeptide 2 (B3galt2), mRNA [NM_020025]
A_51_P477522	7.84355	Hesx1	Mus musculus anterior-restricted homeobox protein (Rpx) gene, complete cds, [U40720]
A_52_P409839	7.84185	Gfra4	Mus musculus glial cell line derived neurotrophic factor family receptor alpha 4 (Gfra4), transcript variant 2, mRNA [NM_020014]
A_51_P188046	7.82365	Dync1i1	Mus musculus dynein cytoplasmic 1 intermediate chain 1 (Dync1i1), mRNA [NM_010063]
A_52_P154741	7.81468	Lgals6	Mus musculus lectin, galactose binding, soluble 6 (Lgals6), mRNA [NM_010707]
A_51_P151484	7.8067	Atp1b1	Mus musculus ATPase, Na+/K+ transporting, beta 1 polypeptide (Atp1b1), mRNA [NM_009721]
A_51_P136620	7.79224	Olfr921	Mus musculus olfactory receptor 921 (Olfr921), mRNA [NM_146782]
A_51_P489488	7.79146	Pde4dip	Mus musculus phosphodiesterase 4D interacting protein (myomegalin) (Pde4dip), transcript variant 1, mRNA [NM_001039376]
A_51_P328951	7.78804		SH3-domain GRB2-like (endophilin) interacting protein 1 Gene [Source:MGI (curated);Acc:MGI:1920344] [ENSMUST00000072481]
A_52_P140177	7.78458	Pbx3	Mus musculus 12 days embryo eyeball cDNA, RIKEN full-length enriched library, clone:D230035L23 product:unclassifiable, full insert sequence, [AK052017]
A_52_P368192	7.7771	N28178	Mus musculus expressed sequence N28178 (N28178), mRNA [NM_172690]
A_51_P289742	7.76185	Slc27a5	Mus musculus solute carrier family 27 (fatty acid transporter), member 5 (Slc27a5), mRNA [NM_009512]
A_52_P996664	7.75652		Mus musculus 7 days neonate cerebellum cDNA, RIKEN full-length enriched library, clone:A730089M08 product:unclassifiable, full insert sequence, [AK080560]
A_51_P392303	7.7565	Lrrn3	Mus musculus leucine rich repeat protein 3, neuronal (Lrrn3), mRNA [NM_010733]
A_52_P1067686	7.75424	Dbndd2	Mus musculus dysbindin (dystrobrevin binding protein 1) domain containing 2 (Dbndd2), transcript variant 2, mRNA [NM_026797]
A_52_P399088	7.74428	Ankrd34b	Mus musculus ankyrin repeat domain 34B (Ankrd34b), mRNA [NM_175455]
A_52_P379123	7.73548	Sncaip	Mus musculus synuclein, alpha interacting protein (synphilin) (Sncaip), mRNA [NM_026408]
A_52_P532006	7.73204	Gabrb3	Mus musculus gamma-aminobutyric acid (GABA) A receptor, subunit beta 3 (Gabrb3), transcript variant 1, mRNA [NM_008071]
A_52_P602091	7.72446	Csf1r	Mus musculus colony stimulating factor 1 receptor (Csf1r), mRNA [NM_001037859]
A_51_P325501	7.72281	Crip3	Mus musculus cysteine-rich protein 3 (Crip3), transcript variant TLP-B, mRNA [NM_053250]
A_51_P126337	7.70384	Fgf12	Mus musculus fibroblast growth factor 12 (Fgf12), transcript variant 1, mRNA [NM_183064]
A_51_P220934	7.68086	2200002K05Rik	Mus musculus RIKEN cDNA 2200002K05 gene (2200002K05Rik), mRNA [NM_026955]
A_51_P244020	7.67931	Rtbdn	Mus musculus retbindin (Rtbdn), mRNA [NM_144929]
A_51_P408091	7.67139		Mus musculus 16 days embryo head cDNA, RIKEN full-length enriched library, clone:C130073H09 product:unclassifiable, full insert sequence, [AK081747]
A_52_P235319	7.65786	Ptpre	Mus musculus protein tyrosine phosphatase, receptor type, E (Ptpre), mRNA [NM_011212]
A_51_P182572	7.65735	Phactr1	Mus musculus phosphatase and actin regulator 1 (Phactr1), transcript variant 3, mRNA [NM_001005748]
A_52_P116628	7.64726	8430419L09Rik	Mus musculus RIKEN cDNA 8430419L09 gene (8430419L09Rik), mRNA [NM_028982]
A_51_P401894	7.64111	Nppc	Mus musculus natriuretic peptide precursor type C (Nppc), mRNA [NM_010933]
A_52_P535212	7.6407	Cpeb3	Mus musculus cytoplasmic polyadenylation element binding protein 3 (Cpeb3), mRNA [NM_198300]
A_52_P642626	7.64	Rbm20	Mus musculus RNA binding motif protein 20 (Rbm20), mRNA [NM_001170847]
A_52_P92659	7.63925	Snf8	Mus musculus SNF8, ESCRT-II complex subunit, homolog (S, cerevisiae), mRNA (cDNA clone IMAGE:5372918), [BC030490]
A_52_P325372	7.62348	Ntng1	Mus musculus 0 day neonate cerebellum cDNA, RIKEN full-length enriched library, clone:C230070N18 product:netrin G1, full insert sequence, [AK048796]
A_51_P413251	7.62284	Gm4980	PREDICTED: Mus musculus predicted gene, EG245190 (EG245190), mRNA [XM_486328]
A_52_P507626	7.62075	Nbea	Mus musculus neurobeachin (Nbea), mRNA [NM_030595]
A_51_P219868	7.61643	Dnm1	Mus musculus dynamin 1 (Dnm1), mRNA [NM_010065]
A_51_P413866	7.61541	Cfb	Mus musculus complement factor B (Cfb), transcript variant 1, mRNA [NM_008198]
A_51_P321972	7.61364	Gfra2	Mus musculus glial cell line derived neurotrophic factor family receptor alpha 2 (Gfra2), mRNA [NM_008115]
A_51_P300493	7.61303	Lox	Mus musculus 13 days embryo stomach cDNA, RIKEN full-length enriched library, clone:D530004C15 product:lysyl oxidase, full insert sequence, [AK164634]
A_52_P31641	7.61257	Tmem145	Mus musculus transmembrane protein 145 (Tmem145), mRNA [NM_183311]
A_51_P376934	7.60927	Bace2	Mus musculus beta-site APP-cleaving enzyme 2 (Bace2), mRNA [NM_019517]
A_52_P84037	7.60601		suppressor of cytokine signaling 2 Gene [Source:MGI (curated);Acc:MGI:1201787] [ENSMUST00000057750]
A_51_P355852	7.59784	Prkch	Mus musculus protein kinase C, eta (Prkch), mRNA [NM_008856]
A_51_P301804	7.59657	St3gal1	Mus musculus ST3 beta-galactoside alpha-2,3-sialyltransferase 1 (St3gal1), mRNA [NM_009177]
A_52_P189410	7.58131	Atp8a2	Mus musculus ATPase, aminophospholipid transporter-like, class I, type 8A, member 2 (Atp8a2), mRNA [NM_015803]
A_51_P403834	7.5758	Syngr3	Mus musculus synaptogyrin 3 (Syngr3), mRNA [NM_011522]
A_52_P536022	7.5748	Rasgrf1	Mus musculus RAS protein-specific guanine nucleotide-releasing factor 1 (Rasgrf1), transcript variant 2, mRNA [NM_001039655]
A_51_P238217	7.56596	Cltb	Mus musculus clathrin, light polypeptide (Lcb) (Cltb), mRNA [NM_028870]
A_51_P489242	7.56525	Rasgef1c	Mus musculus RasGEF domain family, member 1C (Rasgef1c), mRNA [NM_029004]
A_51_P415207	7.56387	3110082D06Rik	Mus musculus 13 days embryo head cDNA, RIKEN full-length enriched library, clone:3110082D06 product:hypothetical protein, full insert sequence, [AK014270]
A_52_P220783	7.5618	Tmem229b	Mus musculus transmembrane protein 229B (Tmem229b), transcript variant 1, mRNA [NM_178745]
A_52_P778789	7.55899		Mus musculus adult male diencephalon cDNA, RIKEN full-length enriched library, clone:9330160L24 product:unclassifiable, full insert sequence, [AK034162]
A_52_P932002	7.54681		Mus musculus adult male hypothalamus cDNA, RIKEN full-length enriched library, clone:A230076N13 product:unclassifiable, full insert sequence, [AK079562]
A_51_P495049	7.5463	Ckmt1	Mus musculus creatine kinase, mitochondrial 1, ubiquitous (Ckmt1), nuclear gene encoding mitochondrial protein, mRNA [NM_009897]
A_52_P70097	7.54481	A330053N03Rik	Mus musculus adult male olfactory brain cDNA, RIKEN full-length enriched library, clone:6430573F06 product:unclassifiable, full insert sequence, [AK032503]
A_51_P188845	7.53771	Adora1	Mus musculus adenosine A1 receptor (Adora1), transcript variant 1, mRNA [NM_001008533]
A_52_P248920	7.53313	Grin2b	Mus musculus glutamate receptor, ionotropic, NMDA2B (epsilon 2) (Grin2b), mRNA [NM_008171]
A_52_P333046	7.5286		Mus musculus adult male corpora quadrigemina cDNA, RIKEN full-length enriched library, clone:B230105H23 product:voltage-dependent anion channel 3, full insert sequence, [AK045358]
A_52_P620448	7.52186	Mab21l1	Mus musculus mab-21-like 1 (C, elegans) (Mab21l1), mRNA [NM_010750]
A_52_P1164065	7.52104	Dclk1	Mus musculus adult male cortex cDNA, RIKEN full-length enriched library, clone:B530045K18 product:unclassifiable, full insert sequence, [AK046743]
A_51_P264132	7.52069	5430416O09Rik	Mus musculus RIKEN cDNA 5430416O09 gene (5430416O09Rik), non-coding RNA [NR_033355]
A_52_P131476	7.51454	Nrxn1	Mus musculus neurexin I (Nrxn1), transcript variant 1, mRNA [NM_020252]
A_52_P132102	7.51303	Hcn1	Mus musculus hyperpolarization-activated, cyclic nucleotide-gated K+ 1 (Hcn1), mRNA [NM_010408]
A_52_P213561	7.49931	Inpp5f	Mus musculus inositol polyphosphate-5-phosphatase F (Inpp5f), mRNA [NM_178641]
A_52_P519827	7.49417	Slc6a15	Mus musculus 0 day neonate cerebellum cDNA, RIKEN full-length enriched library, clone:C230032K23 product:hypothetical protein, full insert sequence, [AK082286]
A_51_P257982	7.4876	Usp29	Mus musculus ubiquitin specific peptidase 29 (Usp29), mRNA [NM_021323]
A_51_P218292	7.48559	Stac	Mus musculus src homology three (SH3) and cysteine rich domain (Stac), mRNA [NM_016853]
A_52_P193256	7.47829		Mus musculus 10 days embryo whole body cDNA, RIKEN full-length enriched library, clone:2610102M01 product:unclassifiable, full insert sequence, [AK011803]
A_51_P284730	7.47023	9030418K01Rik	RIKEN cDNA 9030418K01 gene Gene [Source:MGI Symbol;Acc:MGI:1918782] [ENSMUST00000094251]
A_51_P315154	7.4682	A330074H02Rik	Mus musculus adult male spinal cord cDNA, RIKEN full-length enriched library, clone:A330074H02 product:unclassifiable, full insert sequence, [AK039621]
A_51_P277275	7.44462	Rit2	Mus musculus Ras-like without CAAX 2 (Rit2), mRNA [NM_009065]
A_51_P128885	7.43819	Atp6v1g2	Mus musculus ATPase, H+ transporting, lysosomal V1 subunit G2 (Atp6v1g2), mRNA [NM_023179]
A_52_P215219	7.43429	Pcdh10	Mus musculus adult male corpora quadrigemina cDNA, RIKEN full-length enriched library, clone:B230344L23 product:unclassifiable, full insert sequence, [AK046143]
A_51_P264656	7.43067	2900011O08Rik	Mus musculus RIKEN cDNA 2900011O08 gene (2900011O08Rik), mRNA [NM_144518]
A_52_P1051779	7.41759	6330403A02Rik	RIKEN cDNA 6330403A02 gene Gene [Source:MGI Symbol;Acc:MGI:2138735] [ENSMUST00000136521]
A_52_P1108513	7.41649		Mus musculus 15 days embryo head cDNA, RIKEN full-length enriched library, clone:D930025A16 product:unclassifiable, full insert sequence, [AK086389]
A_52_P553421	7.40648	9330132A10Rik	Mus musculus adult male hippocampus cDNA, RIKEN full-length enriched library, clone:C630025P20 product:hypothetical protein, full insert sequence, [AK083197]
A_52_P450183	7.398	Rapgef5	Mus musculus Rap guanine nucleotide exchange factor (GEF) 5 (Rapgef5), mRNA [NM_175930]
A_52_P707150	7.39477		Mus musculus 7 days neonate cerebellum cDNA, RIKEN full-length enriched library, clone:A730044E24 product:unclassifiable, full insert sequence, [AK042974]
A_52_P80007	7.39368	Gpr139	Mus musculus G protein-coupled receptor 139 (Gpr139), mRNA [NM_001024138]
A_52_P462472	7.39261	C77370	Mus musculus expressed sequence C77370 (C77370), mRNA [NM_001077354]
A_52_P628212	7.38462		estrogen related receptor, beta Gene [Source:MGI (curated);Acc:MGI:1346832] [ENSMUST00000110203]
A_52_P387884	7.38398	Gm7455	Mus musculus predicted gene 7455 (Gm7455), mRNA [NM_001167923]
A_52_P392255	7.37858	Rapgef5	Mus musculus Rap guanine nucleotide exchange factor (GEF) 5 (Rapgef5), mRNA [NM_175930]
A_52_P228899	7.36853	Scn3b	Mus musculus sodium channel, voltage-gated, type III, beta (Scn3b), transcript variant 1, mRNA [NM_153522]
A_51_P210138	7.36634		Mus musculus adult male olfactory brain cDNA, RIKEN full-length enriched library, clone:6430596I24 product:unclassifiable, full insert sequence, [AK078322]
A_51_P489192	7.36307	Postn	Mus musculus periostin, osteoblast specific factor (Postn), mRNA [NM_015784]
A_51_P183154	7.36278	Hook1	Mus musculus adult male hippocampus cDNA, RIKEN full-length enriched library, clone:C630007P21 product:DJ782L23,1 (HOOK1) (FRAGMENT) homolog [Homo sapiens], full insert sequence, [AK049897]
A_51_P140237	7.34425	Fhl2	Mus musculus four and a half LIM domains 2 (Fhl2), mRNA [NM_010212]
A_52_P35528	7.33991	Sgip1	Mus musculus SH3-domain GRB2-like (endophilin) interacting protein 1 (Sgip1), mRNA [NM_144906]
A_51_P472003	7.33777	Ttc22	Mus musculus tetratricopeptide repeat domain 22 (Ttc22), mRNA [NM_177667]
A_52_P581420	7.33149	AI593442	Mus musculus expressed sequence AI593442 (AI593442), transcript variant 2, mRNA [NM_178906]
A_52_P501556	7.32993	Dscaml1	Mus musculus Down syndrome cell adhesion molecule-like 1 (Dscaml1), mRNA [NM_001081270]
A_51_P399896	7.32371	Matk	Mus musculus megakaryocyte-associated tyrosine kinase (Matk), mRNA [NM_010768]
A_52_P592007	7.323	Tfpi	Mus musculus tissue factor pathway inhibitor (Tfpi), transcript variant 1, mRNA [NM_011576]
A_51_P448178	7.32044	Kctd8	Mus musculus potassium channel tetramerisation domain containing 8 (Kctd8), mRNA [NM_175519]
A_51_P501735	7.31558	Gria4	Mus musculus glutamate receptor, ionotropic, AMPA4 (alpha 4) (Gria4), transcript variant 1, mRNA [NM_019691]
A_52_P623211	7.31187		coiled-coil domain containing 141 Gene [Source:MGI (curated);Acc:MGI:1919735] [ENSMUST00000049544]
A_52_P194256	7.30994	Wnk3-ps	WNK lysine deficient protein kinase 3 Gene [Source:MGI (curated);Acc:MGI:2652875] [ENSMUST00000096285]
A_51_P397591	7.30992	9530059O14Rik	Mus musculus adult male urinary bladder cDNA, RIKEN full-length enriched library, clone:9530059O14 product:unclassifiable, full insert sequence, [AK079255]
A_51_P425995	7.30821		Mus musculus adult male corpus striatum cDNA, RIKEN full-length enriched library, clone:C030035M24 product:unclassifiable, full insert sequence, [AK047779]
A_52_P915372	7.29894		Mus musculus adult male corpora quadrigemina cDNA, RIKEN full-length enriched library, clone:B230316O16 product:unclassifiable, full insert sequence, [AK045879]
A_52_P94874	7.29575	Gnas	GNAS (guanine nucleotide binding protein, alpha stimulating) complex locus Gene [Source:MGI (curated);Acc:MGI:95777] [ENSMUST00000087871]
A_52_P660363	7.28721	4932441J04Rik	Mus musculus RIKEN cDNA 4932441J04 gene (4932441J04Rik), non-coding RNA [NR_015588]
A_52_P188690	7.28545	Alx1	Mus musculus ALX homeobox 1 (Alx1), mRNA [NM_172553]
A_51_P242643	7.28152	Skor1	Mus musculus SKI family transcriptional corepressor 1 (Skor1), transcript variant 1, mRNA [NM_172446]
A_52_P349318	7.27964	B3gat1	Mus musculus beta-1,3-glucuronyltransferase 1 (glucuronosyltransferase P) (B3gat1), mRNA [NM_029792]
A_52_P276840	7.27203	Atp9a	Mus musculus ATPase, class II, type 9A (Atp9a), mRNA [NM_015731]
A_52_P261858	7.26689	Ryr3	Mus musculus ryanodine receptor 3 (Ryr3), mRNA [NM_177652]
A_51_P368586	7.26022	Ablim1	Mus musculus actin-binding double zinc finger protein mRNA, 3' untranslated region, partial sequence, [AF316037]
A_52_P8743	7.25484		vezatin, adherens junctions transmembrane protein Gene [Source:MGI (curated);Acc:MGI:2143698] [ENSMUST00000150704]
A_52_P385801	7.24617		sparc/osteonectin, cwcv and kazal-like domains proteoglycan 2 Gene [Source:MGI (curated);Acc:MGI:1891351] [ENSMUST00000121820]
A_52_P550375	7.24322	Ank2	Mus musculus 16 days embryo head cDNA, RIKEN full-length enriched library, clone:C130016P21 product:unclassifiable, full insert sequence, [AK047866]
A_52_P605517	7.24296	Phactr1	Mus musculus phosphatase and actin regulator 1 (Phactr1), transcript variant 3, mRNA [NM_001005748]
A_52_P286421	7.23967	Snap25	Mus musculus synaptosomal associated protein-25 (Snap25) mRNA, complete cds, [M22012]
A_52_P940524	7.23867	St8sia3	Mus musculus ST8 alpha-N-acetyl-neuraminide alpha-2,8-sialyltransferase 3 (St8sia3), mRNA [NM_009182]
A_51_P508341	7.23245	Reep1	Mus musculus receptor accessory protein 1 (Reep1), nuclear gene encoding mitochondrial protein, mRNA [NM_178608]
A_52_P356204	7.22858	Nostrin	Mus musculus nitric oxide synthase trafficker (Nostrin), mRNA [NM_181547]
A_51_P253303	7.21534	Gucy1b3	Mus musculus guanylate cyclase 1, soluble, beta 3 (Gucy1b3), transcript variant 1, mRNA [NM_017469]
A_52_P494405	7.21125		Mus musculus 16 days neonate thymus cDNA, RIKEN full-length enriched library, clone:A130072N04 product:unclassifiable, full insert sequence, [AK038030]
A_52_P459048	7.19755	2900011O08Rik	Mus musculus RIKEN cDNA 2900011O08 gene (2900011O08Rik), mRNA [NM_144518]
A_51_P130028	7.19637	Eno2	Mus musculus enolase 2, gamma neuronal (Eno2), mRNA [NM_013509]
A_52_P38499	7.19042	Cntn5	Mus musculus 12 days embryo spinal ganglion cDNA, RIKEN full-length enriched library, clone:D130069P19 product:unclassifiable, full insert sequence, [AK083961]
A_52_P137572	7.17434	Pdzd4	Mus musculus PDZ domain containing 4 (Pdzd4), mRNA [NM_001029868]
A_51_P218535	7.17279	Neb	Mus musculus nebulin (Neb), mRNA [NM_010889]
A_51_P341926	7.17131	Caskin1	Mus musculus CASK interacting protein 1 (Caskin1), mRNA [NM_027937]
A_52_P306236	7.17019	Epha7	Mus musculus Eph receptor A7 (Epha7), transcript variant 2, mRNA [NM_001122889]
A_52_P479444	7.16581	Fam19a1	Mus musculus family with sequence similarity 19, member A1 (Fam19a1), mRNA [NM_182808]
A_51_P233928	7.15876	B4galnt1	Mus musculus beta-1,4-N-acetyl-galactosaminyl transferase 1 (B4galnt1), transcript variant 1, mRNA [NM_008080]
A_52_P409760	7.14113	Ica1	Mus musculus islet cell autoantigen 1 (Ica1), mRNA [NM_010492]
A_52_P519924	7.13966		beta galactoside alpha 2,6 sialyltransferase 2 Gene [Source:MGI (curated);Acc:MGI:2445190] [ENSMUST00000025000]
A_51_P398201	7.13232		gb
A_52_P730985	7.11515		Mus musculus 7 days neonate cerebellum cDNA, RIKEN full-length enriched library, clone:A730065B01 product:unclassifiable, full insert sequence, [AK043181]
A_52_P424959	7.11222	Rtn1	Mus musculus reticulon 1 (Rtn1), transcript variant 1, mRNA [NM_153457]
A_52_P260787	7.11174	Dopey1	Mus musculus dopey family member 1 (Dopey1), mRNA [NM_177208]
A_52_P595717	7.10623	Smug1	Mus musculus single-strand selective monofunctional uracil DNA glycosylase (Smug1), mRNA [NM_027885]
A_52_P411274	7.10558	Asphd1	Mus musculus aspartate beta-hydroxylase domain containing 1 (Asphd1), mRNA [NM_001039645]
A_52_P593379	7.09001	Pax9	Mus musculus paired box gene 9 (Pax9), mRNA [NM_011041]
A_51_P398037	7.08985	Scn3a	Mus musculus sodium channel, voltage-gated, type III, alpha (Scn3a), mRNA [NM_018732]
A_51_P439584	7.08569	Rhov	Mus musculus ras homolog gene family, member V (Rhov), mRNA [NM_145530]
A_51_P313855	7.08477	Pde4a	Mus musculus phosphodiesterase 4A, cAMP specific (Pde4a), transcript variant 5, mRNA [NM_183408]
A_52_P166694	7.07778	Vamp1	Mus musculus vesicle-associated membrane protein 1 (Vamp1), transcript variant 1, mRNA [NM_009496]
A_51_P209903	7.07074	Erc2	Mus musculus ELKS/RAB6-interacting/CAST family member 2 (Erc2), mRNA [NM_177814]
A_51_P106799	7.06926	Pparg	Mus musculus peroxisome proliferator activated receptor gamma (Pparg), transcript variant 2, mRNA [NM_011146]
A_52_P408230	7.06306		potassium voltage-gated channel, subfamily H (eag-related), member 7 Gene [Source:MGI (curated);Acc:MGI:2159566] [ENSMUST00000112452]
A_51_P140524	7.06262	Nav3	Mus musculus 10 days neonate skin cDNA, RIKEN full-length enriched library, clone:4732483H20 product:unclassifiable, full insert sequence, [AK029036]
A_51_P161257	7.05637	3110082D06Rik	Mus musculus RIKEN cDNA 3110082D06 gene (3110082D06Rik), mRNA [NM_028474]
A_51_P204004	7.05548	L3mbtl4	Mus musculus l(3)mbt-like 4 (Drosophila) (L3mbtl4), mRNA [NM_177278]
A_52_P313185	7.05515	Sv2b	Mus musculus synaptic vesicle glycoprotein 2 b (Sv2b), transcript variant 1, mRNA [NM_153579]
A_51_P160592	7.0536	4930488L21Rik	Mus musculus adult male testis cDNA, RIKEN full-length enriched library, clone:4930488L21 product:inferred: RIKEN cDNA 4930488L21 gene / putative [Mus musculus], full insert sequence, [AK015647]
A_51_P311566	7.05044		Mus musculus 10 days neonate cortex cDNA, RIKEN full-length enriched library, clone:A830016G09 product:similar to TYROSINE-PROTEIN KINASE JAK3 (EC 2,7,1,112) (JANUS KINASE 3) (JAK-3) [Mus musculus], full insert sequence, [AK043660]
A_52_P171197	7.04985		glial cell line derived neurotrophic factor family receptor alpha 4 Gene [Source:MGI (curated);Acc:MGI:1341873] [ENSMUST00000074855]
A_52_P55951	7.04984		GB
A_51_P368580	7.04598	Ablim1	Mus musculus actin-binding LIM protein 1, mRNA (cDNA clone IMAGE:5323557), complete cds, [BC032216]
A_52_P16482	7.04239	Cacnb4	Mus musculus calcium channel, voltage-dependent, beta 4 subunit (Cacnb4), transcript variant 1, mRNA [NM_001037099]
A_52_P68440	7.03561	Ctla2b	Mus musculus cytotoxic T lymphocyte-associated protein 2 beta (Ctla2b), transcript variant 2, mRNA [NM_001145801]
A_52_P500337	7.033	Nap1l3	Mus musculus nucleosome assembly protein 1-like 3 (Nap1l3), mRNA [NM_138742]
A_51_P102459	7.02975	Jph3	Mus musculus junctophilin 3 (Jph3), mRNA [NM_020605]
A_51_P164347	7.02652	Mgat5	Mus musculus adult male testis cDNA, RIKEN full-length enriched library, clone:4930471A21 product:unclassifiable, full insert sequence, [AK015544]
A_52_P145970	7.02326	Dnahc10	Mus musculus dynein, axonemal, heavy chain 10 (Dnahc10), mRNA [NM_019536]
A_52_P431981	7.02042	Plxna2	Mus musculus plexin A2 (Plxna2), mRNA [NM_008882]
A_52_P436590	7.01776	Wbscr17	Mus musculus Williams-Beuren syndrome chromosome region 17 homolog (human) (Wbscr17), mRNA [NM_145218]
A_51_P335104	7.01487	Giyd2	Mus musculus GIY-YIG domain containing 2 (Giyd2), transcript variant 1, mRNA [NM_029420]
A_51_P104430	7.01451	Magee1	Mus musculus melanoma antigen, family E, 1 (Magee1), mRNA [NM_053201]
A_52_P987201	7.01402	Pdzrn4	Mus musculus PDZ domain containing RING finger 4 (Pdzrn4), transcript variant 1, mRNA [NM_001164593]
A_51_P268496	7.01351	Slc24a3	Mus musculus solute carrier family 24 (sodium/potassium/calcium exchanger), member 3 (Slc24a3), mRNA [NM_053195]
A_51_P436669	7.00326	Pclo	Mus musculus piccolo (presynaptic cytomatrix protein) (Pclo), transcript variant 2, mRNA [NM_001110796]
A_52_P588633	7.00145	C1qtnf3	Mus musculus C1q and tumor necrosis factor related protein 3 (C1qtnf3), mRNA [NM_030888]
A_52_P127206	6.99468	Gm9	Mus musculus predicted gene 9 (Gm9), mRNA [NM_001033234]
A_51_P173656	6.9847	Tubg2	Mus musculus tubulin, gamma 2 (Tubg2), mRNA [NM_134028]
A_51_P379687	6.97792	Gm1973	Mus musculus adult male testis cDNA, RIKEN full-length enriched library, clone:1700001E04 product:hypothetical protein, full insert sequence, [AK005583]
A_52_P239346	6.97763	Pld5	Mus musculus adult male corpora quadrigemina cDNA, RIKEN full-length enriched library, clone:B230365F16 product:hypothetical Phospholipase D/nuclease structure containing protein, full insert sequence, [AK046294]
A_52_P435042	6.97737	Mpp4	Mus musculus membrane protein, palmitoylated 4 (MAGUK p55 subfamily member 4) (Mpp4), transcript variant 2, mRNA [NM_145143]
A_51_P481978	6.96955	Rab3c	Mus musculus RAB3C, member RAS oncogene family (Rab3c), mRNA [NM_023852]
A_52_P285485	6.96856		NMA10985 Mus Musculus Lateral Ventricle Wall C57BL [CX237721]
A_51_P369762	6.9643	Itgb1bp3	Mus musculus integrin beta 1 binding protein 3 (Itgb1bp3), mRNA [NM_027120]
A_51_P405007	6.95628	Taf7l	Mus musculus TAF7-like RNA polymerase II, TATA box binding protein (TBP)-associated factor (Taf7l), mRNA [NM_028958]
A_52_P459657	6.9408	Pcsk1n	Mus musculus proprotein convertase subtilisin/kexin type 1 inhibitor (Pcsk1n), mRNA [NM_013892]
A_52_P130912	6.94067	Pcdh7	Mus musculus protocadherin 7 (Pcdh7), transcript variant 1, mRNA [NM_001122758]
A_51_P287198	6.93188	Krt23	Mus musculus keratin 23 (Krt23), mRNA [NM_033373]
A_52_P527637	6.92014	Stx1b	Mus musculus syntaxin 1B (Stx1b), mRNA [NM_024414]
A_52_P243391	6.91465	Sema4f	Mus musculus sema domain, immunoglobulin domain (Ig), TM domain, and short cytoplasmic domain (Sema4f), transcript variant 1, mRNA [NM_011350]
A_52_P381608	6.90609		Mus musculus 16 days embryo head cDNA, RIKEN full-length enriched library, clone:C130074E16 product:roundabout homolog 1 (Drosophila), full insert sequence, [AK048557]
A_51_P192964	6.90412	Clec12b	Mus musculus C-type lectin domain family 12, member B (Clec12b), mRNA [NM_027709]
A_51_P268709	6.89055	Mc4r	Mus musculus melanocortin 4 receptor (Mc4r), mRNA [NM_016977]
A_52_P282922	6.88953	Tmem63c	Mus musculus transmembrane protein 63c (Tmem63c), mRNA [NM_172583]
A_51_P307858	6.88768	1700019N19Rik	Mus musculus RIKEN cDNA 1700019N19 gene (1700019N19Rik), mRNA [NM_026208]
A_52_P282741	6.88487	Sdc3	Mus musculus syndecan 3 (Sdc3), mRNA [NM_011520]
A_51_P518919	6.8693	Cdh7	Mus musculus cadherin 7, type 2 (Cdh7), mRNA [NM_172853]
A_52_P612537	6.85973	Ss18l1	Mus musculus synovial sarcoma translocation gene on chromosome 18-like 1 (Ss18l1), mRNA [NM_178750]
A_51_P398868	6.85353	Has3	Mus musculus hyaluronan synthase 3 (Has3), mRNA [NM_008217]
A_52_P49042	6.84192	D10Bwg1379e	Mus musculus DNA segment, Chr 10, Brigham & Women's Genetics 1379 expressed (D10Bwg1379e), mRNA [NM_001033258]
A_52_P229052	6.84051	Tmeff2	Mus musculus transmembrane protein with EGF-like and two follistatin-like domains 2 (Tmeff2), mRNA [NM_019790]
A_52_P325300	6.83287		RIKEN cDNA 2700086A05 gene Gene [Source:MGI Symbol;Acc:MGI:1919878] [ENSMUST00000071583]
A_51_P178083	6.82926	Resp18	Mus musculus regulated endocrine-specific protein 18 (Resp18), mRNA [NM_009049]
A_52_P739775	6.82863	Dock3	Mus musculus mRNA for mKIAA0299 protein, [AK172930]
A_52_P488252	6.81736		La ribonucleoprotein domain family, member 1B Gene [Source:MGI Symbol;Acc:MGI:1914604] [ENSMUST00000099121]
A_52_P670263	6.81586	Tfpi	Mus musculus tissue factor pathway inhibitor (Tfpi), transcript variant 2, mRNA [NM_001177319]
A_52_P43661	6.81314	Ncor1	Mus musculus 0 day neonate kidney cDNA, RIKEN full-length enriched library, clone:D630043D02 product:unclassifiable, full insert sequence, [AK052753]
A_52_P674067	6.80954	D11Bwg0517e	Mus musculus DNA segment, Chr 11, Brigham & Women's Genetics 0517 expressed (D11Bwg0517e), transcript variant 3, mRNA [NM_001024931]
A_51_P112627	6.80816	St6galnac2	Mus musculus ST6 (alpha-N-acetyl-neuraminyl-2,3-beta-galactosyl-1,3)-N-acetylgalactosaminide alpha-2,6-sialyltransferase 2 (St6galnac2), mRNA [NM_009180]
A_51_P509643	6.80802	Snca	Mus musculus synuclein, alpha (Snca), transcript variant 1, mRNA [NM_001042451]
A_52_P179068	6.80781	Gucy1b3	Mus musculus guanylate cyclase 1, soluble, beta 3 (Gucy1b3), transcript variant 1, mRNA [NM_017469]
A_51_P228883	6.80005	Htatip2	Mus musculus HIV-1 tat interactive protein 2, homolog (human) (Htatip2), transcript variant 1, mRNA [NM_016865]
A_51_P322972	6.79957	Hkdc1	Mus musculus hexokinase domain containing 1 (Hkdc1), mRNA [NM_145419]
A_52_P301495	6.78585	Vamp2	Mus musculus vesicle-associated membrane protein 2 (Vamp2), mRNA [NM_009497]
A_51_P169516	6.78309	Ppp1r3d	Mus musculus protein phosphatase 1, regulatory subunit 3D (Ppp1r3d), mRNA [NM_001085501]
A_52_P787678	6.78249		Mus musculus 13 days embryo heart cDNA, RIKEN full-length enriched library, clone:D330005I21 product:unclassifiable, full insert sequence, [AK084482]
A_52_P180917	6.77578	Kcnq2	Mus musculus potassium voltage-gated channel, subfamily Q, member 2 (Kcnq2), transcript variant 1, mRNA [NM_010611]
A_51_P245533	6.77381	Tex19,1	Mus musculus testis expressed gene 19,1 (Tex19,1), mRNA [NM_028602]
A_52_P169381	6.764	Jakmip1	Mus musculus ES cells cDNA, RIKEN full-length enriched library, clone:C330021K24 product:CDNA FLJ31564 FIS, CLONE NT2RI2001450, WEAKLY SIMILAR TO TRICHOHYALIN homolog [Homo sapiens], full insert sequence, [AK021217]
A_52_P426416	6.76387	Gnal	Mus musculus guanine nucleotide binding protein, alpha stimulating, olfactory type (Gnal), transcript variant 1, mRNA [NM_010307]
A_51_P152073	6.75297	Lrrtm1	leucine rich repeat transmembrane neuronal 1 Gene [Source:MGI Symbol;Acc:MGI:2389173] [ENSMUST00000020400]
A_52_P1165070	6.75		Mus musculus adult male thymus cDNA, RIKEN full-length enriched library, clone:5830447G06 product:unclassifiable, full insert sequence, [AK161748]
A_52_P309084	6.74223	D10Bwg1379e	Mus musculus 10 days neonate cerebellum cDNA, RIKEN full-length enriched library, clone:B930055M19 product:unclassifiable, full insert sequence, [AK047398]
A_52_P420715	6.7332	Gpr21	Mus musculus G protein-coupled receptor 21 (Gpr21), mRNA [NM_177383]
A_52_P78439	6.73214	Pcdh10	Mus musculus protocadherin 10 (Pcdh10), transcript variant 3, mRNA [NM_001098171]
A_51_P102987	6.72875	Penk	Mus musculus preproenkephalin (Penk), mRNA [NM_001002927]
A_52_P255769	6.72588	A830080L01Rik	Mus musculus 0 day neonate thymus cDNA, RIKEN full-length enriched library, clone:A430066K21 product:unclassifiable, full insert sequence, [AK079784]
A_52_P424231	6.71955	Adamts16	Mus musculus a disintegrin-like and metallopeptidase (reprolysin type) with thrombospondin type 1 motif, 16 (Adamts16), mRNA [NM_172053]
A_51_P447966	6.71732		Mus musculus adult male hypothalamus cDNA, RIKEN full-length enriched library, clone:A230060M09 product:unclassifiable, full insert sequence, [AK038765]
A_52_P466860	6.71131	Rab3c	Mus musculus RAB3C, member RAS oncogene family (Rab3c), mRNA [NM_023852]
A_52_P393589	6.70943	9030425E11Rik	Mus musculus RIKEN cDNA 9030425E11 gene (9030425E11Rik), mRNA [NM_133733]
A_52_P811114	6.6988	M5C1000I18Rik	Mus musculus adult male brain UNDEFINED_CELL_LINE cDNA, RIKEN full-length enriched library, clone:M5C1000I18 product:hypothetical Arginine-rich region profile containing protein, full insert sequence, [AK147236]
A_52_P280159	6.69335	CK137956	Mus musculus cDNA sequence CK137956 (CK137956), mRNA [NM_001134733]
A_52_P13897	6.68891	Hook1	Mus musculus hook homolog 1 (Drosophila) (Hook1), mRNA [NM_030014]
A_52_P478444	6.68419	Gm9885	ENSMUSG00000052629 protein [Source:UniProtKB/TrEMBL;Acc:Q91VZ9] [ENSMUST00000064591]
A_52_P642955	6.67852	Erc2	Mus musculus ELKS/RAB6-interacting/CAST family member 2 (Erc2), mRNA [NM_177814]
A_52_P15857	6.67806	D830029L11	Mus musculus 16 days neonate heart cDNA, RIKEN full-length enriched library, clone:D830029L11 product:unclassifiable, full insert sequence, [AK085921]
A_52_P551098	6.67732	Gpr126	Mus musculus G protein-coupled receptor 126 (Gpr126), mRNA [NM_001002268]
A_52_P26357	6.67209	Arhgef7	Mus musculus Rho guanine nucleotide exchange factor (GEF7) (Arhgef7), transcript variant 1, mRNA [NM_001113517]
A_52_P95759	6.6546	Sh3rf3	Mus musculus SH3 domain containing ring finger 3 (Sh3rf3), mRNA [NM_172788]
A_52_P662142	6.65351	BC061212	Mus musculus cDNA sequence BC061212 (BC061212), mRNA [NM_198667]
A_51_P330388	6.65121	Slc6a17	Mus musculus solute carrier family 6 (neurotransmitter transporter), member 17 (Slc6a17), mRNA [NM_172271]
A_51_P295511	6.64224	Aanat	Mus musculus arylalkylamine N-acetyltransferase (Aanat), transcript variant 1, mRNA [NM_009591]
A_52_P948095	6.63994		Mus musculus 15 days embryo head cDNA, RIKEN full-length enriched library, clone:D930050K13 product:unclassifiable, full insert sequence, [AK086774]
A_51_P376959	6.63899	Tmeff2	Mus musculus transmembrane protein with EGF-like and two follistatin-like domains 2 (Tmeff2), mRNA [NM_019790]
A_52_P450934	6.63826	Paqr9	Mus musculus progestin and adipoQ receptor family member IX (Paqr9), mRNA [NM_198414]
A_51_P461569	6.63654		Mus musculus adult male corpus striatum cDNA, RIKEN full-length enriched library, clone:C030047J05 product:unclassifiable, full insert sequence, [AK047809]
A_52_P454025	6.62438	Myt1l	Mus musculus 16 days embryo head cDNA, RIKEN full-length enriched library, clone:C130041D09 product:myelin transcription factor 1-like, full insert sequence, [AK048225]
A_51_P135753	6.62409		Mus musculus 0 day neonate lung cDNA, RIKEN full-length enriched library, clone:E030032H07 product:unclassifiable, full insert sequence, [AK087180]
A_52_P258796	6.62237	Gm6731	PREDICTED: Mus musculus predicted gene, EG627094 (EG627094), mRNA [XM_891750]
A_52_P56751	6.62023	Lcp1	Mus musculus lymphocyte cytosolic protein 1 (Lcp1), mRNA [NM_008879]
A_51_P171107	6.60727	Tmem35	Mus musculus transmembrane protein 35 (Tmem35), mRNA [NM_026239]
A_51_P338799	6.60531	Scml4	Mus musculus sex comb on midleg-like 4 (Drosophila) (Scml4), mRNA [NM_172938]
A_51_P108020	6.59478	Zmynd15	Mus musculus zinc finger, MYND-type containing 15 (Zmynd15), mRNA [NM_001029929]
A_52_P485850	6.5891	Mgam	Mus musculus maltase-glucoamylase (Mgam), mRNA [NM_001171003]
A_51_P466298	6.58471	Fam71d	Mus musculus family with sequence similarity 71, member D (Fam71d), transcript variant 2, mRNA [NM_027597]
A_52_P668543	6.58055	Lair1	Mus musculus leukocyte-associated Ig-like receptor 1 (Lair1), transcript variant b, mRNA [NM_178611]
A_51_P508602	6.57687	Tcp10c	Mus musculus t-complex protein 10c (Tcp10c), mRNA [NM_009341]
A_51_P351923	6.57615	A030009H04Rik	Mus musculus RIKEN cDNA A030009H04 gene (A030009H04Rik), non-coding RNA [NR_027827]
A_51_P445166	6.57227	C1qtnf1	Mus musculus C1q and tumor necrosis factor related protein 1 (C1qtnf1), mRNA [NM_019959]
A_51_P507051	6.57221	Bhlhe22	Mus musculus basic helix-loop-helix family, member e22 (Bhlhe22), mRNA [NM_021560]
A_52_P1044098	6.56602		Mus musculus 0 day neonate cerebellum cDNA, RIKEN full-length enriched library, clone:C230094G01 product:unclassifiable, full insert sequence, [AK082714]
A_52_P96025	6.56048	Fmnl1	Mus musculus formin-like 1 (Fmnl1), transcript variant 2, mRNA [NM_001077698]
A_51_P408703	6.56028	1700045I19Rik	Mus musculus RIKEN cDNA 1700045I19 gene (1700045I19Rik), non-coding RNA [NR_003640]
A_52_P269046	6.55708	Trim9	Mus musculus adult male diencephalon cDNA, RIKEN full-length enriched library, clone:9330154O05 product:tripartite motif protein 9, full insert sequence, [AK136860]
A_52_P319201	6.55331	Vmn1r90	Mus musculus vomeronasal 1 receptor 90 (Vmn1r90), mRNA [NM_001039146]
A_52_P500274	6.54952	Ntrk3	Mus musculus neurotrophic tyrosine kinase, receptor, type 3 (Ntrk3), transcript variant 2, mRNA [NM_182809]
A_51_P456952	6.54404	Il2rg	Mus musculus interleukin 2 receptor, gamma chain (Il2rg), mRNA [NM_013563]
A_51_P283344	6.54312	1700011H14Rik	Mus musculus RIKEN cDNA 1700011H14 gene (1700011H14Rik), mRNA [NM_025956]
A_51_P107934	6.53704	Pak7	Mus musculus p21 protein (Cdc42/Rac)-activated kinase 7 (Pak7), mRNA [NM_172858]
A_52_P244586	6.53177	Hs6st2	Mus musculus 13 days embryo male testis cDNA, RIKEN full-length enriched library, clone:6030470D11 product:heparan sulfate 6-O-sulfotransferase 2, full insert sequence, [AK031649]
A_51_P189943	6.5285	Dscam	Mus musculus Down syndrome cell adhesion molecule (Dscam), mRNA [NM_031174]
A_52_P36261	6.5246		Q8R4C3_CRIGR (Q8R4C3) Csr1, partial (37%) [TC1645771]
A_52_P69194	6.52196	Rimkla	Mus musculus ribosomal modification protein rimK-like family member A (Rimkla), mRNA [NM_177572]
A_52_P1109396	6.51942		solute carrier family 26, member 8 Gene [Source:MGI (curated);Acc:MGI:2385046] [ENSMUST00000059708]
A_51_P243914	6.51629	Skap2	Mus musculus src family associated phosphoprotein 2 (Skap2), mRNA [NM_018773]
A_51_P458852	6.51551	Ina	internexin neuronal intermediate filament protein, alpha Gene [Source:MGI (curated);Acc:MGI:96568] [ENSMUST00000037636]
A_52_P213036	6.5153	Cul9	Mus musculus cullin 9, mRNA (cDNA clone IMAGE:4487632), complete cds, [BC041674]
A_52_P498690	6.50929	Mdga2	Mus musculus MAM domain containing glycosylphosphatidylinositol anchor 2 (Mdga2), mRNA [NM_207010]
A_51_P394210	6.5092	Fap	Mus musculus fibroblast activation protein (Fap), mRNA [NM_007986]
A_52_P616600	6.50789	Rusc2	Mus musculus RUN and SH3 domain containing 2 (Rusc2), transcript variant 2, mRNA [NM_001037709]
A_52_P549815	6.50619	Dsp	Mus musculus desmoplakin (Dsp), mRNA [NM_023842]
A_51_P301603	6.50618	AI854517	PREDICTED: Mus musculus expressed sequence AI854517 (AI854517), mRNA [XM_979851]
A_52_P1011967	6.50284		Mus musculus 10 days neonate cerebellum cDNA, RIKEN full-length enriched library, clone:B930025L11 product:unclassifiable, full insert sequence, [AK047137]
A_51_P334532	6.50051	2900006A17Rik	Mus musculus adult male hippocampus cDNA, RIKEN full-length enriched library, clone:2900006A17 product:unclassifiable, full insert sequence, [AK013487]
A_52_P1196751	6.49657	Slc25a12	Mus musculus 15 days embryo head cDNA, RIKEN full-length enriched library, clone:D930032A01 product:unclassifiable, full insert sequence, [AK086488]
A_51_P272493	6.49521	Zer1	Mus musculus adult male olfactory brain cDNA, RIKEN full-length enriched library, clone:6430403C09 product:hypothetical RNI-like structure containing protein, full insert sequence, [AK032153]
A_51_P255805	6.47288	Fhdc1	Mus musculus FH2 domain containing 1 (Fhdc1), mRNA [NM_001033301]
A_51_P509263	6.46792	Hoxa7	Mus musculus homeobox A7 (Hoxa7), mRNA [NM_010455]
A_52_P322181	6.46451	Adrb1	Mus musculus adrenergic receptor, beta 1 (Adrb1), mRNA [NM_007419]
A_51_P209413	6.45348	Akap3	Mus musculus A kinase (PRKA) anchor protein 3 (Akap3), mRNA [NM_009650]
A_52_P603129	6.44411	Nlrc3	Mus musculus 12 days embryo eyeball cDNA, RIKEN full-length enriched library, clone:D230007K08 product:hypothetical Leucine rich repeat, ribonuclease inhibitor type containing protein, full insert sequence, [AK084199]
A_51_P245090	6.44228	Aqp3	Mus musculus aquaporin 3 (Aqp3), mRNA [NM_016689]
A_52_P14453	6.43852	Atxn1	Mus musculus ataxin 1 (Atxn1), mRNA [NM_009124]
A_51_P209697	6.42638	Atcay	Mus musculus ataxia, cerebellar, Cayman type homolog (human) (Atcay), mRNA [NM_178662]
A_51_P331977	6.42591	Igsf9b	Mus musculus immunoglobulin superfamily, member 9B (Igsf9b), transcript variant 1, mRNA [NM_001129787]
A_51_P133747	6.42456	Ppp1r3e	Mus musculus protein phosphatase 1, regulatory (inhibitor) subunit 3E (Ppp1r3e), mRNA [NM_001167908]
A_52_P655409	6.42105	Alk	Mus musculus 12 days embryo spinal ganglion cDNA, RIKEN full-length enriched library, clone:D130039F03 product:anaplastic lymphoma kinase, full insert sequence, [AK051358]
A_51_P427794	6.4175	Ablim3	Mus musculus actin binding LIM protein family, member 3 (Ablim3), transcript variant 1, mRNA [NM_198649]
A_52_P279527	6.41395	Gria4	Mus musculus glutamate receptor, ionotropic, AMPA4 (alpha 4) (Gria4), transcript variant 1, mRNA [NM_019691]
A_52_P123018	6.40973	Ids	Mus musculus iduronate 2-sulfatase (Ids), transcript variant 1, mRNA [NM_010498]
A_52_P1172752	6.40805		Mus musculus 0 day neonate lung cDNA, RIKEN full-length enriched library, clone:E030004D12 product:unclassifiable, full insert sequence, [AK086839]
A_52_P19587	6.39029	A930009L07Rik	Mus musculus adult male spinal cord cDNA, RIKEN full-length enriched library, clone:A330077P12 product:unclassifiable, full insert sequence, [AK039650]
A_51_P130546	6.37875		Putative uncharacterized protein Fragment [Source:UniProtKB/TrEMBL;Acc:Q9CVR5] [ENSMUST00000095183]
A_51_P119039	6.37875	Npy5r	Mus musculus neuropeptide Y receptor Y5 (Npy5r), mRNA [NM_016708]
A_52_P592305	6.37172	Kcnc1	Mus musculus potassium voltage gated channel, Shaw-related subfamily, member 1 (Kcnc1), transcript variant B, mRNA [NM_008421]
A_52_P1056789	6.35706	Celf5	Mus musculus CUGBP, Elav-like family member 5 (Celf5), mRNA [NM_176954]
A_51_P463262	6.35625		Mus musculus adult male hippocampus cDNA, RIKEN full-length enriched library, clone:C630028A22 product:unclassifiable, full insert sequence, [AK083204]
A_51_P483878	6.35605	Pcdhb9	Mus musculus protocadherin beta 9 (Pcdhb9), mRNA [NM_053134]
A_51_P444005	6.35573	Shroom1	Mus musculus shroom family member 1 (Shroom1), mRNA [NM_027917]
A_52_P95057	6.35105	Rsph10b2	PREDICTED: Mus musculus RIKEN cDNA 4930526H21 gene, transcript variant 1 (4930526H21Rik), mRNA [XM_205565]
A_51_P312121	6.34814	Xdh	Mus musculus xanthine dehydrogenase (Xdh), mRNA [NM_011723]
A_51_P162805	6.34538	Hcn4	Mus musculus hyperpolarization-activated, cyclic nucleotide-gated K+ 4 (Hcn4), mRNA [NM_001081192]
A_51_P155813	6.34067	Fam70a	Mus musculus family with sequence similarity 70, member A (Fam70a), mRNA [NM_172930]
A_51_P381170	6.33764		Mus musculus 13 days embryo forelimb cDNA, RIKEN full-length enriched library, clone:5930404C23 product:weakly similar to pol polyprotein [Chinese hamster intracisternal A-particle CHIAP34], full insert sequence, [AK031095]
A_51_P488121	6.33739	Agap2	Mus musculus ArfGAP with GTPase domain, ankyrin repeat and PH domain 2 (Agap2), mRNA [NM_001033263]
A_51_P368757	6.3307	Gabrb1	Mus musculus gamma-aminobutyric acid (GABA) A receptor, subunit beta 1 (Gabrb1), mRNA [NM_008069]
A_52_P108850	6.32766	St8sia1	Mus musculus ST8 alpha-N-acetyl-neuraminide alpha-2,8-sialyltransferase 1 (St8sia1), mRNA [NM_011374]
A_51_P497451	6.32239	Rbms3	Mus musculus RNA binding motif, single stranded interacting protein (Rbms3), transcript variant 3, mRNA [NM_178660]
A_51_P116211	6.32225	G630030J09Rik	Mus musculus 0 day neonate cortex cDNA, RIKEN full-length enriched library, clone:G630030J09 product:unclassifiable, full insert sequence, [AK090265]
A_51_P264708	6.32182	Pcdhb13	Mus musculus protocadherin beta 13 (Pcdhb13), mRNA [NM_053138]
A_52_P198998	6.3104	Tnfrsf21	Mus musculus adult female vagina cDNA, RIKEN full-length enriched library, clone:9930033B06 product:tumor necrosis factor receptor superfamily, member 21, full insert sequence, [AK036984]
A_52_P1074873	6.30908	Maf	avian musculoaponeurotic fibrosarcoma (v-maf) AS42 oncogene homolog Gene [Source:MGI (curated);Acc:MGI:96909] [ENSMUST00000069009]
A_52_P322336	6.3061	9630021D06Rik	Mus musculus 16 days neonate cerebellum cDNA, RIKEN full-length enriched library, clone:9630048E11 product:unclassifiable, full insert sequence, [AK036246]
A_52_P274718	6.30409		calcium channel, voltage-dependent, N type, alpha 1B subunit Gene [Source:MGI (curated);Acc:MGI:88296] [ENSMUST00000102939]
A_51_P215380	6.30271		Mus musculus 15 days embryo head cDNA, RIKEN full-length enriched library, clone:D930019F20 product:unclassifiable, full insert sequence, [AK086300]
A_52_P304031	6.2996	Ppp2r2b	Mus musculus 15 days embryo head cDNA, RIKEN full-length enriched library, clone:D930037C08 product:unclassifiable, full insert sequence, [AK086561]
A_52_P577910	6.29857	Polb	Mus musculus polymerase (DNA directed), beta, mRNA (cDNA clone IMAGE:3581916), complete cds, [BC006681]
A_51_P119429	6.29309	Nckap1l	Mus musculus NCK associated protein 1 like (Nckap1l), mRNA [NM_153505]
A_51_P500813	6.28872	Lgals9	Mus musculus lectin, galactose binding, soluble 9 (Lgals9), transcript variant 1, mRNA [NM_010708]
A_51_P386660	6.28477	Faah	Mus musculus fatty acid amide hydrolase (Faah), mRNA [NM_010173]
A_52_P21835	6.27925	Entpd1	Mus musculus ectonucleoside triphosphate diphosphohydrolase 1 (Entpd1), mRNA [NM_009848]
A_52_P305704	6.27568		Mus musculus adult male testis cDNA, RIKEN full-length enriched library, clone:4933429D13 product:hypothetical protein, full insert sequence, [AK016978]
A_51_P458080	6.2737	Osbp2	Mus musculus adult male hippocampus cDNA, RIKEN full-length enriched library, clone:C630001G20 product:similar to OSBP-RELATED PROTEIN 4 [Homo sapiens], full insert sequence, [AK049816]
A_51_P125607	6.27273	Celf5	Mus musculus CUGBP, Elav-like family member 5 (Celf5), mRNA [NM_176954]
A_52_P389274	6.27209	Sfi1	Mus musculus adult male tongue cDNA, RIKEN full-length enriched library, clone:2310047I15 product:hypothetical protein, full insert sequence, [AK019095]
A_52_P518352	6.26787		Mus musculus 10 days neonate cerebellum cDNA, RIKEN full-length enriched library, clone:B930004K07 product:histocompatibility 2, T region locus 18, full insert sequence, [AK046930]
A_51_P215272	6.25775	Cacna1d	Mus musculus calcium channel, voltage-dependent, L type, alpha 1D subunit (Cacna1d), transcript variant 1, mRNA [NM_028981]
A_51_P258348	6.25678	Grik3	Mus musculus glutamate receptor, ionotropic, kainate 3 (Grik3), mRNA [NM_001081097]
A_51_P186203	6.25678		ephrin A3 Gene [Source:MGI (curated);Acc:MGI:106644] [ENSMUST00000029673]
A_51_P371051	6.25369	Glipr1	Mus musculus GLI pathogenesis-related 1 (glioma) (Glipr1), mRNA [NM_028608]
A_52_P207150	6.25303		Mus musculus adult male corpora quadrigemina cDNA, RIKEN full-length enriched library, clone:B230348D21 product:unclassifiable, full insert sequence, [AK046186]
A_51_P483617	6.25173	0610040J01Rik	Mus musculus RIKEN cDNA 0610040J01 gene (0610040J01Rik), mRNA [NM_029554]
A_51_P391432	6.24972	Ifi27l2b	Mus musculus interferon, alpha-inducible protein 27 like 2B (Ifi27l2b), mRNA [NM_145449]
A_51_P416974	6.24623	Pbx3	Mus musculus pre B-cell leukemia transcription factor 3 (Pbx3), mRNA [NM_016768]
A_52_P66425	6.24597	Tcstv1	Mus musculus 2-cell-stage, variable group, member 1 (Tcstv1), mRNA [NM_018756]
A_52_P996506	6.24533		Mus musculus 12 days embryo eyeball cDNA, RIKEN full-length enriched library, clone:D230030M07 product:unclassifiable, full insert sequence, [AK084359]
A_51_P313120	6.24321		cytochrome P450, family 4, subfamily x, polypeptide 1 Gene [Source:MGI (curated);Acc:MGI:1932403] [ENSMUST00000106545]
A_51_P373793	6.23825	Fgd5	Mus musculus FYVE, RhoGEF and PH domain containing 5 (Fgd5), mRNA [NM_172731]
A_52_P1195836	6.23671		Mus musculus adult male diencephalon cDNA, RIKEN full-length enriched library, clone:9330103F06 product:unclassifiable, full insert sequence, [AK033859]
A_52_P1188177	6.23586		Mus musculus 0 day neonate cerebellum cDNA, RIKEN full-length enriched library, clone:C230032N17 product:unclassifiable, full insert sequence, [AK048737]
A_52_P446364	6.23454	Lgi2	leucine-rich repeat LGI family, member 2 Gene [Source:MGI Symbol;Acc:MGI:2180196] [ENSMUST00000039750]
A_51_P420684	6.23441	Syn1	Mus musculus synapsin I (Syn1), transcript variant a, mRNA [NM_013680]
A_52_P562676	6.23407	Sult4a1	Mus musculus sulfotransferase family 4A, member 1 (Sult4a1), mRNA [NM_013873]
A_51_P452371	6.23046	Spnb1	Mus musculus spectrin beta 1 (Spnb1), mRNA [NM_013675]
A_52_P442986	6.23019	Tanc2	Mus musculus tetratricopeptide repeat, ankyrin repeat and coiled-coil containing 2 (Tanc2), mRNA [NM_181071]
A_52_P739620	6.22734		Mus musculus 15 days embryo head cDNA, RIKEN full-length enriched library, clone:D930002E13 product:unclassifiable, full insert sequence, [AK086068]
A_52_P663874	6.22409	Gm4994	PREDICTED: Mus musculus similar to transforming acidic coiled-coil containing protein 1 long (LOC245600), misc RNA [XR_032090]
A_52_P153588	6.2238	Gria4	Mus musculus 10 days neonate cerebellum cDNA, RIKEN full-length enriched library, clone:B930032D04 product:glutamate receptor, ionotropic, AMPA4 (alpha 4), full insert sequence, [AK047179]
A_51_P386648	6.21788	Glod5	Mus musculus glyoxalase domain containing 5 (Glod5), mRNA [NM_027227]
A_52_P908943	6.21723	EG665756	PREDICTED: Mus musculus predicted gene, EG665756 (EG665756), mRNA [XM_979235]
A_51_P441898	6.21677	Krt25	Mus musculus keratin 25 (Krt25), mRNA [NM_133730]
A_52_P102630	6.21514	Rian	Mus musculus Rian mRNA, imprinted gene, [AB063319]
A_52_P518270	6.21213	Fam70a	Mus musculus family with sequence similarity 70, member A (Fam70a), mRNA [NM_172930]
A_51_P394833	6.2061	Tshz1	Mus musculus teashirt zinc finger family member 1 (Tshz1), mRNA [NM_001081300]
A_52_P500578	6.20393	8430419L09Rik	Mus musculus RIKEN cDNA 8430419L09 gene (8430419L09Rik), mRNA [NM_028982]
A_51_P104162	6.20383	Gfod1	Mus musculus 0 day neonate eyeball cDNA, RIKEN full-length enriched library, clone:E130012P04 product:CDNA FLJ20330 FIS, CLONE HEP10296 homolog [Homo sapiens], full insert sequence, [AK053379]
A_52_P553890	6.19674	Itgb3	Mus musculus integrin beta 3 (Itgb3), mRNA [NM_016780]
A_51_P119636	6.1967	Atp8a1	Mus musculus ATPase, aminophospholipid transporter (APLT), class I, type 8A, member 1 (Atp8a1), transcript variant 1, mRNA [NM_001038999]
A_51_P151126	6.18801	Cd52	Mus musculus CD52 antigen (Cd52), mRNA [NM_013706]
A_51_P229602	6.18448	Plxna2	Mus musculus plexin A2 (Plxna2), mRNA [NM_008882]
A_51_P161830	6.18416	Enpep	Mus musculus glutamyl aminopeptidase (Enpep), mRNA [NM_007934]
A_51_P492078	6.1837		serine/arginine repetitive matrix 3 Gene [Source:MGI (curated);Acc:MGI:1920309] [ENSMUST00000111157]
A_51_P506899	6.1755	Hspa12a	Mus musculus heat shock protein 12A (Hspa12a), mRNA [NM_175199]
A_51_P444264	6.17457	Rtn1	Mus musculus reticulon 1 (Rtn1), transcript variant 1, mRNA [NM_153457]
A_52_P1107462	6.16148	Gm13629	Mus musculus predicted gene 13629 (Gm13629), non-coding RNA [NR_033495]
A_52_P397498	6.15804	Fbxo41	Mus musculus F-box protein 41 (Fbxo41), mRNA [NM_001001160]
A_51_P364529	6.15189		Mus musculus 16 days neonate cerebellum cDNA, RIKEN full-length enriched library, clone:9630059D15 product:unclassifiable, full insert sequence, [AK036339]
A_51_P153557	6.15184	Hspa12a	Mus musculus heat shock protein 12A (Hspa12a), mRNA [NM_175199]
A_52_P655120	6.15049	Grik2	Mus musculus glutamate receptor, ionotropic, kainate 2 (beta 2) (Grik2), transcript variant 2, mRNA [NM_010349]
A_51_P156108	6.14916	Crlf1	Mus musculus cytokine receptor-like factor 1 (Crlf1), mRNA [NM_018827]
A_51_P393161	6.14803	Scaper	Mus musculus S phase cyclin A-associated protein in the ER (Scaper), mRNA [NM_001081341]
A_52_P11402	6.14797	Lrrc24	Mus musculus leucine rich repeat containing 24 (Lrrc24), mRNA [NM_198119]
A_51_P455866	6.13369	Elf5	Mus musculus E74-like factor 5 (Elf5), transcript variant 1, mRNA [NM_010125]
A_51_P351062	6.13287	Odf4	Mus musculus outer dense fiber of sperm tails 4 (Odf4), mRNA [NM_145746]
A_52_P492189	6.13275		Q3UAR0_MOUSE (Q3UAR0) Bone marrow macrophage cDNA, RIKEN full-length enriched library, clone:I830027H13 product:NYGGF4 homolog (Fragment), partial (17%) [TC1646808]
A_52_P161780	6.12119		UDP-N-acetyl-alpha-D-galactosamine:polypeptide N-acetylgalactosaminyltransferase 13 Gene [Source:MGI (curated);Acc:MGI:2139447] [ENSMUST00000112634]
A_52_P210011	6.11962	March2	Mus musculus adult male bone cDNA, RIKEN full-length enriched library, clone:9830141J12 product:similar to HSPC240 [Homo sapiens], full insert sequence, [AK036614]
A_52_P652328	6.11852	Rufy3	Mus musculus adult male corpora quadrigemina cDNA, RIKEN full-length enriched library, clone:B230215E15 product:hypothetical protein, full insert sequence, [AK045610]
A_51_P451292	6.11517	Phactr3	Mus musculus phosphatase and actin regulator 3 (Phactr3), transcript variant 1, mRNA [NM_028806]
A_51_P101065	6.11252	Htr7	Mus musculus 5-hydroxytryptamine (serotonin) receptor 7 (Htr7), mRNA [NM_008315]
A_52_P397375	6.10936	Slc24a4	Mus musculus solute carrier family 24 (sodium/potassium/calcium exchanger), member 4 (Slc24a4), mRNA [NM_172152]
A_52_P571746	6.10924	Sh2d5	Mus musculus SH2 domain containing 5 (Sh2d5), mRNA [NM_001099631]
A_52_P1124330	6.10268		Mus musculus 0 day neonate cerebellum cDNA, RIKEN full-length enriched library, clone:C230043A04 product:unclassifiable, full insert sequence, [AK082375]
A_52_P249937	6.10186	Metrnl	Mus musculus 0 day neonate eyeball cDNA, RIKEN full-length enriched library, clone:E130302A09 product:unclassifiable, full insert sequence, [AK053718]
A_51_P417952	6.09219	Sema6b	Mus musculus sema domain, transmembrane domain (TM), and cytoplasmic domain, (semaphorin) 6B (Sema6b), transcript variant 1, mRNA [NM_013662]
A_51_P511315	6.09191	Pstpip1	Mus musculus proline-serine-threonine phosphatase-interacting protein 1 (Pstpip1), mRNA [NM_011193]
A_51_P311611	6.09169	Darc	Mus musculus Duffy blood group, chemokine receptor (Darc), mRNA [NM_010045]
A_52_P448253	6.08301	Isg20	Mus musculus interferon-stimulated protein (Isg20), transcript variant 1, mRNA [NM_020583]
A_52_P143252	6.08277	Pak7	Mus musculus 13 days embryo male testis cDNA, RIKEN full-length enriched library, clone:6030481C12 product:hypothetical protein, full insert sequence, [AK077967]
A_52_P747685	6.07254		Mus musculus 0 day neonate lung cDNA, RIKEN full-length enriched library, clone:E030009M18 product:unclassifiable, full insert sequence, [AK086893]
A_51_P440978	6.06895		Mus musculus 16 days embryo head cDNA, RIKEN full-length enriched library, clone:C130002A13 product:unclassifiable, full insert sequence, [AK047822]
A_52_P446146	6.06222	Gabra2	Mus musculus 16 days embryo head cDNA, RIKEN full-length enriched library, clone:C130038H23 product:gamma-aminobutyric acid (GABA-A) receptor, subunit alpha 2, full insert sequence, [AK048165]
A_52_P184395	6.06171	Actl6b	Mus musculus actin-like 6B (Actl6b), mRNA [NM_031404]
A_52_P227481	6.06149	Gnal	Mus musculus guanine nucleotide binding protein, alpha stimulating, olfactory type (Gnal), transcript variant 1, mRNA [NM_010307]
A_52_P493857	6.06092	Kctd4	Mus musculus potassium channel tetramerisation domain containing 4 (Kctd4), mRNA [NM_026214]
A_52_P795722	6.06023		Mus musculus 15 days embryo head cDNA, RIKEN full-length enriched library, clone:D930050H18 product:unclassifiable, full insert sequence, [AK086770]
A_51_P381260	6.05585	Fxyd5	Mus musculus FXYD domain-containing ion transport regulator 5 (Fxyd5), transcript variant 2, mRNA [NM_008761]
A_52_P187126	6.05529	Gabre	Mus musculus gamma-aminobutyric acid (GABA) A receptor, subunit epsilon (Gabre), mRNA [NM_017369]
A_51_P154379	6.05318	Tmem150c	Mus musculus transmembrane protein 150C (Tmem150c), mRNA [NM_182841]
A_52_P692166	6.05282		UI-M-BZ1-bkp-g-04-0-UI,r1 NIH_BMAP_MHI2_S1 Mus musculus cDNA clone UI-M-BZ1-bkp-g-04-0-UI 5', mRNA sequence [BM939341]
A_52_P1171803	6.05088		Mus musculus 10 days neonate medulla oblongata cDNA, RIKEN full-length enriched library, clone:B830013M02 product:unclassifiable, full insert sequence, [AK046815]
A_52_P641991	6.04747	Stmn2	Mus musculus 7 days neonate cerebellum cDNA, RIKEN full-length enriched library, clone:A730069C18 product:stathmin-like 2, full insert sequence, [AK043202]
A_51_P225535	6.0414	Asxl3	Mus musculus additional sex combs like 3 (Drosophila) (Asxl3), mRNA [NM_001167777]
A_51_P213928	6.04004	Nap1l3	Mus musculus nucleosome assembly protein 1-like 3 (Nap1l3), mRNA [NM_138742]
A_52_P1044190	6.03738		Mus musculus 12 days embryo eyeball cDNA, RIKEN full-length enriched library, clone:D230005A02 product:unclassifiable, full insert sequence, [AK051819]
A_52_P837066	6.03218		ux65e06,x1 Soares_NKWMD_mandible Mus musculus cDNA clone IMAGE:3515219 3', [BG229036]
A_52_P563818	6.02845	Dclk1	Mus musculus doublecortin-like kinase 1 (Dclk1), transcript variant 1, mRNA [NM_019978]
A_51_P123745	6.02459	Spns2	Mus musculus spinster homolog 2 (Drosophila) (Spns2), mRNA [NM_153060]
A_51_P286878	6.02255	Ttll11	Mus musculus tubulin tyrosine ligase-like family, member 11 (Ttll11), transcript variant 1, mRNA [NM_029774]
A_52_P195640	6.02149	AW551984	Mus musculus expressed sequence AW551984 (AW551984), mRNA [NM_178737]
A_52_P197402	6.01516	Tbc1d30	Mus musculus TBC1 domain family, member 30 (Tbc1d30), mRNA [NM_029057]
A_52_P489220	6.013	Pde4a	Mus musculus B6-derived CD11 +ve dendritic cells cDNA, RIKEN full-length enriched library, clone:F730011P09 product:unclassifiable, full insert sequence, [AK089349]
A_52_P478281	6.01009	Slc25a14	Mus musculus 12 days embryo spinal ganglion cDNA, RIKEN full-length enriched library, clone:D130006J18 product:solute carrier family 25 (mitochondrial carrier, brain), member 14, full insert sequence, [AK051145]
A_52_P644498	6.00291	Rapgef6	Mus musculus 16 days neonate thymus cDNA, RIKEN full-length enriched library, clone:A130089A13 product:unclassifiable, full insert sequence, [AK038235]
A_51_P260167	6.00189	Gpr27	Mus musculus G protein-coupled receptor 27 (Gpr27), mRNA [NM_008158]
A_51_P507023	6.00172	Nt5dc3	Mus musculus 5'-nucleotidase domain containing 3 (Nt5dc3), mRNA [NM_175331]
A_51_P412579	5.99907	Tmem182	Mus musculus adult male tongue cDNA, RIKEN full-length enriched library, clone:2310079P10 product:unclassifiable, full insert sequence, [AK010233]
A_51_P509384	5.99476	Aldh8a1	Mus musculus aldehyde dehydrogenase 8 family, member A1 (Aldh8a1), mRNA [NM_178713]
A_52_P348038	5.99356	Syt3	Mus musculus synaptotagmin III (Syt3), transcript variant 1, mRNA [NM_016663]
A_51_P406734	5.99216	St8sia5	Mus musculus ST8 alpha-N-acetyl-neuraminide alpha-2,8-sialyltransferase 5 (St8sia5), transcript variant 2, mRNA [NM_153124]
A_51_P175567	5.9921	Dact1	Mus musculus dapper homolog 1, antagonist of beta-catenin (xenopus) (Dact1), transcript variant 2, mRNA [NM_021532]
A_52_P442414	5.99021	Dclk3	Mus musculus doublecortin-like kinase 3 (Dclk3), mRNA [NM_172928]
A_51_P353247	5.98988	Ikzf4	Mus musculus IKAROS family zinc finger 4 (Ikzf4), mRNA [NM_011772]
A_52_P771081	5.98082	6720482D04	Mus musculus 12 days embryo male wolffian duct includes surrounding region cDNA, RIKEN full-length enriched library, clone:6720482D04 product:unclassifiable, full insert sequence, [AK032964]
A_52_P663296	5.97252		RIKEN cDNA A330008L17 gene Gene [Source:MGI Symbol;Acc:MGI:2443215] [ENSMUST00000064349]
A_52_P59264	5.97155	Sncaip	Mus musculus synuclein, alpha interacting protein (synphilin) (Sncaip), mRNA [NM_026408]
A_51_P399773	5.96934	Slc7a14	Mus musculus solute carrier family 7 (cationic amino acid transporter, y+ system), member 14 (Slc7a14), mRNA [NM_172861]
A_51_P320452	5.96808	Trhde	Mus musculus TRH-degrading enzyme (Trhde), mRNA [NM_146241]
A_52_P613255	5.96682	Ncam1	Mus musculus neural cell adhesion molecule 1 (Ncam1), transcript variant 3, mRNA [NM_001113204]
A_51_P367734	5.96603	Plcl1	Mus musculus phospholipase C-like 1 (Plcl1), mRNA [NM_001114663]
A_52_P667324	5.96001	Syt5	Mus musculus synaptotagmin V (Syt5), mRNA [NM_016908]
A_52_P659270	5.95399	Man2a2	Mus musculus mannosidase 2, alpha 2 (Man2a2), mRNA [NM_172903]
A_51_P321374	5.95164	Ppapdc3	Mus musculus phosphatidic acid phosphatase type 2 domain containing 3 (Ppapdc3), mRNA [NM_145521]
A_51_P306287	5.94878		solute carrier family 30 (zinc transporter), member 2 Gene [Source:MGI (curated);Acc:MGI:106637] [ENSMUST00000105872]
A_51_P255238	5.94275	Plac1	Mus musculus placental specific protein 1 (Plac1), mRNA [NM_019538]
A_51_P471312	5.94156	Kcnb2	Mus musculus potassium voltage gated channel, Shab-related subfamily, member 2 (Kcnb2), mRNA [NM_001098528]
A_52_P582018	5.93509	Pde4d	Mus musculus phosphodiesterase 4D, cAMP specific (Pde4d), mRNA [NM_011056]
A_51_P422429	5.93372	Meis2	Mus musculus Meis homeobox 2 (Meis2), transcript variant 2, mRNA [NM_010825]
A_51_P262998	5.92653	Bcl11a	Mus musculus B-cell CLL/lymphoma 11A (zinc finger protein) (Bcl11a), transcript variant 1, mRNA [NM_016707]
A_52_P180210	5.92307	Rab18	Mus musculus adult male diencephalon cDNA, RIKEN full-length enriched library, clone:9330167G18 product:inferred: RAB18, member RAS oncogene family, full insert sequence, [AK034242]
A_52_P533161	5.9221	Ablim1	Mus musculus actin-binding LIM protein 1 (Ablim1), transcript variant 1, mRNA [NM_178688]
A_51_P386142	5.91843	Cabp1	Mus musculus calcium binding protein 1 (Cabp1), mRNA [NM_013879]
A_51_P312956	5.91693		Mus musculus adult male diencephalon cDNA, RIKEN full-length enriched library, clone:9330171B01 product:similar to ORF4 PROTEIN [Rattus norvegicus], full insert sequence, [AK034271]
A_52_P545373	5.91221		Mus musculus 12 days embryo spinal ganglion cDNA, RIKEN full-length enriched library, clone:D130061D20 product:weakly similar to BRAIN CDNA, CLONE MNCB-3763, SIMILAR TO AC004410 FOS39554_1 (HOMO SAPIENS) [Mus musculus], full insert sequence, [AK051634]
A_52_P129615	5.91062	Csrnp3	Mus musculus cysteine-serine-rich nuclear protein 3 (Csrnp3), transcript variant 1, mRNA [NM_153409]
A_51_P271417	5.90771	Fibcd1	Mus musculus fibrinogen C domain containing 1 (Fibcd1), mRNA [NM_178887]
A_51_P459128	5.90601	Serpinb9e	Mus musculus serine (or cysteine) peptidase inhibitor, clade B, member 9e (Serpinb9e), mRNA [NM_011456]
A_51_P117865	5.90307	Fam20c	Mus musculus family with sequence similarity 20, member C (Fam20c), mRNA [NM_030565]
A_51_P356967	5.89624	Lgi3	Mus musculus leucine-rich repeat LGI family, member 3 (Lgi3), mRNA [NM_145219]
A_51_P464270	5.89452	Prrt3	Mus musculus adult male corpora quadrigemina cDNA, RIKEN full-length enriched library, clone:B230302A06 product:hypothetical protein, full insert sequence, [AK045678]
A_52_P371129	5.89314	Cdk5r1	Mus musculus cyclin-dependent kinase 5, regulatory subunit 1 (p35) (Cdk5r1), mRNA [NM_009871]
A_51_P239386	5.89045	Ppp1r14c	Mus musculus protein phosphatase 1, regulatory (inhibitor) subunit 14c (Ppp1r14c), mRNA [NM_133485]
A_52_P246703	5.88059	Ak7	Mus musculus adenylate kinase 7 (Ak7), mRNA [NM_030187]
A_52_P631889	5.88044	Tfpi	Mus musculus tissue factor pathway inhibitor (Tfpi), transcript variant 1, mRNA [NM_011576]
A_51_P217794	5.88039		Mus musculus 0 day neonate cerebellum cDNA, RIKEN full-length enriched library, clone:C230045I03 product:unclassifiable, full insert sequence, [AK082390]
A_52_P153721	5.86937	Dlg4	Mus musculus discs, large homolog 4 (Drosophila) (Dlg4), transcript variant 1, mRNA [NM_007864]
A_51_P229498	5.86755	Lrfn2	Mus musculus leucine rich repeat and fibronectin type III domain containing 2 (Lrfn2), mRNA [NM_027452]
A_51_P468658	5.86697	Aldh1l2	Mus musculus aldehyde dehydrogenase 1 family, member L2 (Aldh1l2), mRNA [NM_153543]
A_51_P159902	5.86637		AU042671 protein Fragment [Source:UniProtKB/TrEMBL;Acc:Q6GQX8] [ENSMUST00000055859]
A_51_P367530	5.85388	Syt6	Mus musculus synaptotagmin VI (Syt6), mRNA [NM_018800]
A_52_P301486	5.84848	B930068K11Rik	Mus musculus 16 days embryo head cDNA, RIKEN full-length enriched library, clone:C130074H15 product:unclassifiable, full insert sequence, [AK081758]
A_51_P409311	5.843	Bpil3	Mus musculus bactericidal/permeability-increasing protein-like 3 (Bpil3), mRNA [NM_199303]
A_51_P436644	5.84161		Mus musculus adult male testis cDNA, RIKEN full-length enriched library, clone:4931429D24 product:Tnf receptor-associated factor 5, full insert sequence, [AK016486]
A_52_P21628	5.83919	Dclk1	Mus musculus doublecortin-like kinase 1 (Dclk1), transcript variant 1, mRNA [NM_019978]
A_51_P356642	5.83469	Krt19	Mus musculus keratin 19 (Krt19), mRNA [NM_008471]
A_51_P106114	5.83359	A230070E04Rik	Mus musculus 0 day neonate cerebellum cDNA, RIKEN full-length enriched library, clone:C230086E23 product:hypothetical Leucine-rich region containing protein, full insert sequence, [AK048964]
A_51_P268186	5.83311	8430419L09Rik	Mus musculus RIKEN cDNA 8430419L09 gene (8430419L09Rik), mRNA [NM_028982]
A_51_P358083	5.82759		Mus musculus adult male hypothalamus cDNA, RIKEN full-length enriched library, clone:A230021N08 product:unclassifiable, full insert sequence, [AK038516]
A_51_P415395	5.82752	C2cd4b	Mus musculus C2 calcium-dependent domain containing 4B (C2cd4b), mRNA [NM_001081314]
A_52_P623080	5.82563	LOC320062	Mus musculus adult male corpora quadrigemina cDNA, RIKEN full-length enriched library, clone:B230339C16 product:similar to L1 REPEAT, TF SUBFAMILY, MEMBER 30 [Mus musculus], full insert sequence, [AK046061]
A_52_P50325	5.82187	Arhgdig	Mus musculus Rho GDP dissociation inhibitor (GDI) gamma (Arhgdig), mRNA [NM_008113]
A_52_P277641	5.82168	Meis2	Mus musculus Meis homeobox 2 (Meis2), transcript variant 2, mRNA [NM_010825]
A_51_P502437	5.8139	Cacna2d3	Mus musculus calcium channel, voltage-dependent, alpha2/delta subunit 3 (Cacna2d3), mRNA [NM_009785]
A_51_P470258	5.81348	Caskin1	Mus musculus 17 days embryo head cDNA, RIKEN full-length enriched library, clone:3300002N10 product:CASK-INTERACTING PROTEIN 1 homolog [Rattus norvegicus], full insert sequence, [AK014376]
A_51_P468482	5.80916	Entpd8	Mus musculus ectonucleoside triphosphate diphosphohydrolase 8 (Entpd8), mRNA [NM_028093]
A_51_P425352	5.80597	Jph4	Mus musculus junctophilin 4 (Jph4), transcript variant a, mRNA [NM_177049]
A_52_P908952	5.80408	EG665756	PREDICTED: Mus musculus predicted gene, EG665756 (EG665756), mRNA [XM_979235]
A_52_P284889	5.80387	Prkcz	Mus musculus protein kinase C, zeta (Prkcz), transcript variant 1, mRNA [NM_008860]
A_52_P378167	5.79769	Pcdha9	Mus musculus protocadherin alpha 9 (Pcdha9), mRNA [NM_138661]
A_51_P457744	5.79595	Ncor1	Mus musculus adult male hypothalamus cDNA, RIKEN full-length enriched library, clone:A230020K14 product:pore forming protein, full insert sequence, [AK038502]
A_52_P240917	5.79435	Stx3	Mus musculus syntaxin 3 (Stx3), transcript variant C, mRNA [NM_011502]
A_52_P397401	5.78987	Gpr97	Mus musculus G protein-coupled receptor 97 (Gpr97), mRNA [NM_173036]
A_52_P14881	5.78395	Myo9b	Mus musculus myosin IXb (Myo9b), transcript variant 3, mRNA [NM_015742]
A_51_P446856	5.77677	Flnb	Mus musculus adult male liver tumor cDNA, RIKEN full-length enriched library, clone:C730006K15 product:filamin, beta, full insert sequence, [AK050046]
A_51_P244234	5.77604		Mus musculus 12 days embryo spinal ganglion cDNA, RIKEN full-length enriched library, clone:D130079A10 product:hypothetical protein, full insert sequence, [AK084043]
A_52_P432570	5.77408	Chdh	Mus musculus choline dehydrogenase (Chdh), transcript variant 2, mRNA [NM_175343]
A_51_P450469	5.75742	Pnoc	Mus musculus prepronociceptin (Pnoc), mRNA [NM_010932]
A_52_P189707	5.75579	Camk2a	Mus musculus calcium/calmodulin-dependent protein kinase II alpha (Camk2a), transcript variant 2, mRNA [NM_177407]
A_51_P164845	5.75273	Sh3rf3	Mus musculus SH3 domain containing ring finger 3 (Sh3rf3), mRNA [NM_172788]
A_52_P18262	5.74999	Plcb1	Mus musculus phospholipase C, beta 1 (Plcb1), transcript variant 2, mRNA [NM_019677]
A_51_P352782	5.74279	Prkce	Mus musculus protein kinase C, epsilon (Prkce), mRNA [NM_011104]
A_51_P135802	5.74053	Mef2c	Mus musculus myocyte enhancer factor 2C (Mef2c), transcript variant 2, mRNA [NM_025282]
A_51_P233753	5.7321	Foxp2	Mus musculus forkhead box P2 (Foxp2), transcript variant 1, mRNA [NM_053242]
A_52_P714957	5.72426		Mus musculus adult male urinary bladder cDNA, RIKEN full-length enriched library, clone:9530096I22 product:slit homolog 3 (Drosophila), full insert sequence, [AK035727]
A_52_P349182	5.72256	Gria4	Mus musculus glutamate receptor, ionotropic, AMPA4 (alpha 4) (Gria4), transcript variant 1, mRNA [NM_019691]
A_52_P600474	5.72225	Kif17	Mus musculus kinesin family member 17 (Kif17), mRNA [NM_010623]
A_51_P312348	5.72028	Krt7	Mus musculus keratin 7 (Krt7), mRNA [NM_033073]
A_51_P516861	5.71932	Rapgef5	Mus musculus mRNA for mKIAA0277 protein, [AK122234]
A_51_P196353	5.71898	Sncaip	Mus musculus synuclein, alpha interacting protein (synphilin) (Sncaip), mRNA [NM_026408]
A_51_P270355	5.71582	Dclk1	Mus musculus doublecortin-like kinase 1 (Dclk1), transcript variant 1, mRNA [NM_019978]
A_52_P480859	5.71477		Putative uncharacterized protein Fragment [Source:UniProtKB/TrEMBL;Acc:Q8BPS9] [ENSMUST00000067599]
A_52_P101443	5.71273	Akap6	Mus musculus A kinase (PRKA) anchor protein 6 (Akap6), mRNA [NM_198111]
A_51_P358316	5.70795	Chga	Mus musculus chromogranin A (Chga), mRNA [NM_007693]
A_52_P445723	5.7041	Smg6	Mus musculus 12 days embryo male wolffian duct includes surrounding region cDNA, RIKEN full-length enriched library, clone:6720474O18 product:unclassifiable, full insert sequence, [AK032934]
A_52_P314459	5.70271	Nmt2	Mus musculus 7 days embryo whole body cDNA, RIKEN full-length enriched library, clone:C430016F20 product:unclassifiable, full insert sequence, [AK049483]
A_51_P469401	5.70135	Tnfrsf18	Mus musculus tumor necrosis factor receptor superfamily, member 18 (Tnfrsf18), transcript variant 1, mRNA [NM_009400]
A_52_P802785	5.69804		Mus musculus adult male urinary bladder cDNA, RIKEN full-length enriched library, clone:9530019D23 product:similar to 2010010H03RIK PROTEIN [Mus musculus], full insert sequence, [AK035337]
A_51_P497993	5.6943	Gpr155	Mus musculus G protein-coupled receptor 155 (Gpr155), transcript variant 1, mRNA [NM_001190297]
A_52_P428345	5.69067	Adra2c	Mus musculus adrenergic receptor, alpha 2c (Adra2c), mRNA [NM_007418]
A_52_P325918	5.68991	5930430L01Rik	Mus musculus B16 F10Y cells cDNA, RIKEN full-length enriched library, clone:G370004A16 product:unclassifiable, full insert sequence, [AK148051]
A_51_P491075	5.68604	Ccdc11	Mus musculus coiled-coil domain containing 11 (Ccdc11), transcript variant 1, mRNA [NM_028948]
A_52_P243611	5.68485	Dscaml1	Mus musculus Down syndrome cell adhesion molecule-like 1 (Dscaml1), mRNA [NM_001081270]
A_51_P288558	5.67803	Wdr16	Mus musculus WD repeat domain 16 (Wdr16), mRNA [NM_027963]
A_51_P262645	5.67766	Npc1l1	Mus musculus NPC1-like 1 (Npc1l1), mRNA [NM_207242]
A_51_P415475	5.67548	Dok4	Mus musculus docking protein 4 (Dok4), mRNA [NM_053246]
A_51_P270324	5.67337	Pnck	Mus musculus pregnancy upregulated non-ubiquitously expressed CaM kinase (Pnck), mRNA [NM_012040]
A_52_P357309	5.66921	Madd	Mus musculus MAP-kinase activating death domain (Madd), transcript variant 9, mRNA [NM_145527]
A_52_P414645	5.66359	Gpr126	Mus musculus G protein-coupled receptor 126 (Gpr126), mRNA [NM_001002268]
A_52_P674382	5.66051	Epb4,1l3	Mus musculus 15 days embryo head cDNA, RIKEN full-length enriched library, clone:D930022I19 product:unclassifiable, full insert sequence, [AK086340]
A_52_P528926	5.66002	Zfp287	Mus musculus adult male medulla oblongata cDNA, RIKEN full-length enriched library, clone:6330508M05 product:weakly similar to DJ1186N24,3 (NOVEL ZINC FINGER PROTEIN) (FRAGMENT) [Homo sapiens], full insert sequence, [AK031950]
A_52_P625672	5.65953	Lysmd4	Mus musculus adult male spinal cord cDNA, RIKEN full-length enriched library, clone:A330017C21 product:RIKEN cDNA 4930506D23 gene, full insert sequence, [AK039294]
A_51_P132170	5.65938	Ccdc141	Mus musculus coiled-coil domain containing 141 (Ccdc141), mRNA [NM_001025576]
A_52_P608132	5.65896	Snx32	Mus musculus sorting nexin 32 (Snx32), mRNA [NM_001024560]
A_51_P100379	5.65692	Gm4769	Mus musculus predicted gene 4769 (Gm4769), mRNA [NM_177596]
A_51_P387528	5.65268	Ak7	Mus musculus adenylate kinase 7 (Ak7), mRNA [NM_030187]
A_51_P347054	5.64896	Actl6b	Mus musculus actin-like 6B (Actl6b), mRNA [NM_031404]
A_52_P166382	5.64375	2810011L19Rik	PREDICTED: Mus musculus RIKEN cDNA 2810011L19 gene (2810011L19Rik), mRNA [XM_001476131]
A_52_P607255	5.63948	Slc2a13	Mus musculus solute carrier family 2 (facilitated glucose transporter), member 13 (Slc2a13), mRNA [NM_001033633]
A_52_P883920	5.63588		Mus musculus 7 days neonate cerebellum cDNA, RIKEN full-length enriched library, clone:A730097D08 product:unclassifiable, full insert sequence, [AK043458]
A_52_P135572	5.635	Dopey1	Mus musculus dopey family member 1 (Dopey1), mRNA [NM_177208]
A_51_P303160	5.63472	Arg1	Mus musculus arginase, liver (Arg1), mRNA [NM_007482]
A_52_P619192	5.63048	Rundc3b	Mus musculus RUN domain containing 3B (Rundc3b), mRNA [NM_198620]
A_52_P287246	5.63009	Hpca	Mus musculus hippocalcin (Hpca), mRNA [NM_010471]
A_51_P141290	5.62648	Plch2	Mus musculus phospholipase C, eta 2 (Plch2), transcript variant 1, mRNA [NM_175556]
A_52_P410685	5.62575	Krt7	Mus musculus keratin 7 (Krt7), mRNA [NM_033073]
A_52_P110052	5.61977	Darc	Mus musculus Duffy blood group, chemokine receptor (Darc), mRNA [NM_010045]
A_52_P105130	5.61922		Mus musculus 12 days embryo embryonic body between diaphragm region and neck cDNA, RIKEN full-length enriched library, clone:9430020M23 product:unclassifiable, full insert sequence, [AK034660]
A_52_P25251	5.61672	E130309F12Rik	Mus musculus RIKEN cDNA E130309F12 gene (E130309F12Rik), mRNA [NM_178756]
A_51_P230347	5.61315	Sfrs13b	Mus musculus splicing factor, arginine/serine-rich 13B (Sfrs13b), mRNA [NM_177774]
A_52_P1131821	5.61187	Dlg2	Mus musculus adult female vagina cDNA, RIKEN full-length enriched library, clone:9930031L10 product:unclassifiable, full insert sequence, [AK036972]
A_52_P204629	5.6114	Nova1	Mus musculus neuro-oncological ventral antigen 1 (Nova1), mRNA [NM_021361]
A_51_P302852	5.60495	Trim46	Mus musculus tripartite motif-containing 46 (Trim46), transcript variant 2, mRNA [NM_183037]
A_52_P135216	5.60169	Pcyt1b	Mus musculus phosphate cytidylyltransferase 1, choline, beta isoform (Pcyt1b), transcript variant 1, mRNA [NM_211138]
A_52_P253567	5.60026	Hsd3b6	Mus musculus hydroxy-delta-5-steroid dehydrogenase, 3 beta- and steroid delta-isomerase 6 (Hsd3b6), mRNA [NM_013821]
A_51_P126206	5.59715		Mus musculus 12 days embryo spinal ganglion cDNA, RIKEN full-length enriched library, clone:D130007L03 product:unclassifiable, full insert sequence, [AK083781]
A_51_P406739	5.59436	St8sia5	M,musculus mRNA for alpha-2,8-sialyltransferase, [X98014]
A_52_P496906	5.59286		Mus musculus 10 days neonate cerebellum cDNA, RIKEN full-length enriched library, clone:B930079G24 product:unclassifiable, full insert sequence, [AK047500]
A_51_P172085	5.58143	Arhgdig	Mus musculus Rho GDP dissociation inhibitor (GDI) gamma (Arhgdig), mRNA [NM_008113]
A_52_P425416	5.5814	Pnoc	Mus musculus prepronociceptin (Pnoc), mRNA [NM_010932]
A_52_P681727	5.57282	Eif2ak1	Mus musculus adult retina cDNA, RIKEN full-length enriched library, clone:A930024K11 product:EUKARYOTIC TRANSLATION INITIATION FACTOR 2 ALPHA KINASE 1 (FRAGMENT) homolog [Mus musculus], full insert sequence, [AK020887]
A_52_P408826	5.57135	9530083O12Rik	Mus musculus adult male urinary bladder cDNA, RIKEN full-length enriched library, clone:9530083O12 product:unclassifiable, full insert sequence, [AK079287]
A_51_P210835	5.56945		nebulette Gene [Source:MGI (curated);Acc:MGI:1921353] [ENSMUST00000037174]
A_51_P104290	5.56589	Kcnd3	Mus musculus potassium voltage-gated channel, Shal-related family, member 3 (Kcnd3), transcript variant 2, mRNA [NM_019931]
A_52_P163750	5.55856	3830417A13Rik	Mus musculus RIKEN cDNA 3830417A13 gene (3830417A13Rik), mRNA [NM_027512]
A_52_P661327	5.55663	Phyhipl	Mus musculus phytanoyl-CoA hydroxylase interacting protein-like (Phyhipl), transcript variant 1, mRNA [NM_178621]
A_51_P505571	5.55627	Chrdl2	Mus musculus chordin-like 2 (Chrdl2), mRNA [NM_133709]
A_51_P150845	5.55462	Tcerg1l	transcription elongation regulator 1-like Gene [Source:MGI Symbol;Acc:MGI:1917821] [ENSMUST00000060527]
A_51_P260388	5.5492	Prl6a1	Mus musculus prolactin family 6, subfamily a, member 1 (Prl6a1), mRNA [NM_011166]
A_51_P172241	5.54843
A_52_P683399	5.54673	Tmod2	Mus musculus tropomodulin 2 (Tmod2), transcript variant 1, mRNA [NM_001038710]
A_51_P227679	5.54374	Gabrb2	Mus musculus gamma-aminobutyric acid (GABA) A receptor, subunit beta 2 (Gabrb2), mRNA [NM_008070]
A_51_P477458	5.541	Grid2	Mus musculus glutamate receptor, ionotropic, delta 2 (Grid2), mRNA [NM_008167]
A_52_P74441	5.53978	Tes	Mus musculus testis derived transcript (Tes), mRNA [NM_207176]
A_51_P441234	5.53708	Pcdh10	Mus musculus protocadherin 10 (Pcdh10), transcript variant 4, mRNA [NM_011043]
A_51_P429903	5.53574	Ndp	Mus musculus Norrie disease (pseudoglioma) (human) (Ndp), mRNA [NM_010883]
A_52_P534844	5.53504	Atp8a1	Mus musculus ATPase, aminophospholipid transporter (APLT), class I, type 8A, member 1 (Atp8a1), transcript variant 1, mRNA [NM_001038999]
A_52_P359026	5.53306		cyclic nucleotide gated channel beta 1 Gene [Source:MGI (curated);Acc:MGI:2664102] [ENSMUST00000070212]
A_52_P1179878	5.53052		Mus musculus 16 days neonate cerebellum cDNA, RIKEN full-length enriched library, clone:9630027C04 product:unclassifiable, full insert sequence, [AK036012]
A_51_P179523	5.53028	Cgnl1	Mus musculus cingulin-like 1 (Cgnl1), mRNA [NM_026599]
A_51_P420859	5.52996	Slc30a3	Mus musculus solute carrier family 30 (zinc transporter), member 3 (Slc30a3), mRNA [NM_011773]
A_51_P220422	5.52931	Pacsin1	Mus musculus protein kinase C and casein kinase substrate in neurons 1 (Pacsin1), transcript variant 1, mRNA [NM_011861]
A_51_P358484	5.52737	Ephb1	Mus musculus Eph receptor B1 (Ephb1), transcript variant 1, mRNA [NM_173447]
A_52_P24696	5.52565	Mgat5	Mus musculus adult male bone cDNA, RIKEN full-length enriched library, clone:9830134K01 product:ALPHA-1,3(6)-MANNOSYLGLYCOPROTEIN BETA-1,6-N-ACETYL- GLUCOSAMINYLTRANSFERASE V (EC 2,4,1,155) (ALPHA-MANNOSIDE BETA-1,6-N-ACETYLGLUCOSAMINYLTRANSFERASE) (N-ACETYLGLUCOSAMINYL-TRANSFERASE V) (GNT-V) (GLCNAC-T V) homolog [Rattus norvegicus], full insert sequence, [AK036567]
A_52_P312043	5.52512	Hoxb8	Mus musculus homeobox B8 (Hoxb8), mRNA [NM_010461]
A_51_P267494	5.52285	Cdc42ep3	Mus musculus CDC42 effector protein (Rho GTPase binding) 3 (Cdc42ep3), mRNA [NM_026514]
A_52_P39413	5.52271	1700003M02Rik	Mus musculus RIKEN cDNA 1700003M02 gene (1700003M02Rik), mRNA [NM_027041]
A_52_P464244	5.52121		membrane protein, palmitoylated 7 (MAGUK p55 subfamily member 7) Gene [Source:MGI Symbol;Acc:MGI:1922989] [ENSMUST00000115868]
A_52_P351913	5.52049	Atp2b1	Mus musculus 0 day neonate eyeball cDNA, RIKEN full-length enriched library, clone:E130111D10 product:unclassifiable, full insert sequence, [AK053569]
A_52_P842949	5.51888	LOC626082	Mus musculus adult retina cDNA, RIKEN full-length enriched library, clone:A930012C24 product:unclassifiable, full insert sequence, [AK044425]
A_51_P406796	5.51881	Sult4a1	Mus musculus sulfotransferase family 4A, member 1 (Sult4a1), mRNA [NM_013873]
A_51_P230480	5.51397	Ptchd2	Mus musculus patched domain containing 2 (Ptchd2), mRNA [NM_001083342]
A_52_P408237	5.51063	Sestd1	SEC14 and spectrin domains 1 Gene [Source:MGI (curated);Acc:MGI:1916262] [ENSMUST00000102660]
A_52_P172711	5.51017	Srr	Mus musculus 7 days neonate cerebellum cDNA, RIKEN full-length enriched library, clone:A730032F10 product:unclassifiable, full insert sequence, [AK080470]
A_52_P519737	5.51015	Scml4	Mus musculus sex comb on midleg-like 4 (Drosophila) (Scml4), mRNA [NM_172938]
A_51_P194099	5.50826	Thrsp	Mus musculus thyroid hormone responsive SPOT14 homolog (Rattus) (Thrsp), mRNA [NM_009381]
A_51_P355151	5.50597	Camk2n2	Mus musculus calcium/calmodulin-dependent protein kinase II inhibitor 2 (Camk2n2), mRNA [NM_028420]
A_51_P259407	5.50476	Entpd6	Mus musculus adult male thymus cDNA, RIKEN full-length enriched library, clone:5830401O07 product:ectonucleoside triphosphate diphosphohydrolase 6, full insert sequence, [AK030789]
A_52_P628997	5.50265	Plcxd2	Mus musculus phosphatidylinositol-specific phospholipase C, X domain containing 2 (Plcxd2), mRNA [NM_001134480]
A_52_P770640	5.5004	LOC100047044	PREDICTED: Mus musculus hypothetical protein LOC100047044 (LOC100047044), mRNA [XM_001477271]
A_51_P179103	5.49609	Tshr	Mus musculus thyroid stimulating hormone receptor (Tshr), transcript variant 1, mRNA [NM_011648]
A_51_P133761	5.49605	Bai3	Mus musculus brain-specific angiogenesis inhibitor 3 (Bai3), mRNA [NM_175642]
A_51_P469285	5.49595	Nrp1	Mus musculus neuropilin 1 (Nrp1), mRNA [NM_008737]
A_51_P422639	5.49539	Hivep3	Mus musculus adult male hippocampus cDNA, RIKEN full-length enriched library, clone:2900056N03 product:hypothetical protein, full insert sequence, [AK013707]
A_52_P915402	5.48904	A830091E24	Mus musculus 10 days neonate cortex cDNA, RIKEN full-length enriched library, clone:A830091E24 product:hypothetical protein, full insert sequence, [AK044111]
A_52_P1036554	5.48527	Usp15	Mus musculus 12 days embryo spinal ganglion cDNA, RIKEN full-length enriched library, clone:D130092A12 product:unclassifiable, full insert sequence, [AK084098]
A_52_P624495	5.48012	Nanos2	Mus musculus nanos homolog 2 (Drosophila) (Nanos2), mRNA [NM_194064]
A_51_P464900	5.4799	Gabbr1	Mus musculus gamma-aminobutyric acid (GABA) B receptor, 1 (Gabbr1), mRNA [NM_019439]
A_51_P403243	5.47879	Ccdc116	Mus musculus coiled-coil domain containing 116 (Ccdc116), transcript variant 2, mRNA [NM_029779]
A_51_P243559	5.47823	4833431D13Rik	Mus musculus 0 day neonate head cDNA, RIKEN full-length enriched library, clone:4833431D13 product:hypothetical protein, full insert sequence, [AK029407]
A_51_P515056	5.47623	Itga3	Mus musculus integrin alpha 3 (Itga3), mRNA [NM_013565]
A_52_P293248	5.47576	Dock4	Mus musculus adult male hippocampus cDNA, RIKEN full-length enriched library, clone:C630024B01 product:hypothetical protein, full insert sequence, [AK049953]
A_52_P171927	5.46669	Mtch2	Mus musculus adult male testis cDNA, RIKEN full-length enriched library, clone:4930539J07 product:mitochondrial carrier homolog 2, full insert sequence, [AK016000]
A_51_P335702	5.46646	Tmem114	Mus musculus transmembrane protein 114 (Tmem114), mRNA [NM_029070]
A_51_P182794	5.46132	Tgm2	Mus musculus transglutaminase 2, C polypeptide (Tgm2), mRNA [NM_009373]
A_51_P189043	5.45506	Grm1	Mus musculus glutamate receptor, metabotropic 1 (Grm1), transcript variant 1, mRNA [NM_016976]
A_51_P183571	5.45418	Serpine1	Mus musculus serine (or cysteine) peptidase inhibitor, clade E, member 1 (Serpine1), mRNA [NM_008871]
A_51_P431827	5.45315	Nrxn2	Mus musculus neurexin II (Nrxn2), mRNA [NM_020253]
A_52_P1180010	5.45114		Mus musculus 16 days neonate cerebellum cDNA, RIKEN full-length enriched library, clone:9630032I21 product:unclassifiable, full insert sequence, [AK036074]
A_51_P291417	5.45095	Thbd	Mus musculus thrombomodulin (Thbd), mRNA [NM_009378]
A_51_P358722	5.45088	Lancl3	Mus musculus LanC lantibiotic synthetase component C-like 3 (bacterial) (Lancl3), mRNA [NM_173414]
A_51_P302749	5.43691	Trpv2	Mus musculus transient receptor potential cation channel, subfamily V, member 2 (Trpv2), mRNA [NM_011706]
A_52_P619262	5.43627	Mical3	Mus musculus mRNA for mKIAA1364 protein, [AK122497]
A_52_P795611	5.43331		Mus musculus 13 days embryo lung cDNA, RIKEN full-length enriched library, clone:D430033K11 product:unclassifiable, full insert sequence, [AK085074]
A_51_P516860	5.43087	Rapgef5	Mus musculus mRNA for mKIAA0277 protein, [AK122234]
A_52_P410765	5.4274	Sema7a	Mus musculus sema domain, immunoglobulin domain (Ig), and GPI membrane anchor, (semaphorin) 7A (Sema7a), mRNA [NM_011352]
A_51_P133310	5.42724		Mus musculus 12 days embryo embryonic body between diaphragm region and neck cDNA, RIKEN full-length enriched library, clone:9430069E03 product:unclassifiable, full insert sequence, [AK034975]
A_51_P362373	5.42656	Gprasp2	Mus musculus G protein-coupled receptor associated sorting protein 2 (Gprasp2), transcript variant 1, mRNA [NM_001163015]
A_52_P129140	5.42549	Polb	Mus musculus 10 days neonate cerebellum cDNA, RIKEN full-length enriched library, clone:B930042D15 product:unclassifiable, full insert sequence, [AK047252]
A_51_P403378	5.42101	Cnr1	Mus musculus cannabinoid receptor 1 (brain) (Cnr1), mRNA [NM_007726]
A_51_P400957	5.41959	Ankmy1	Mus musculus ankyrin repeat and MYND domain containing 1 (Ankmy1), mRNA [NM_172850]
A_51_P448325	5.41201	Esam	Mus musculus endothelial cell-specific adhesion molecule (Esam), mRNA [NM_027102]
A_52_P325330	5.40872	Khdrbs2	Mus musculus 12 days embryo eyeball cDNA, RIKEN full-length enriched library, clone:D230021F18 product:SLM-1 homolog [Mus musculus], full insert sequence, [AK051938]
A_51_P131442	5.40802	Dpf1	Mus musculus D4, zinc and double PHD fingers family 1 (Dpf1), mRNA [NM_013874]
A_52_P441954	5.40175	Ovol1	Mus musculus OVO homolog-like 1 (Drosophila) (Ovol1), mRNA [NM_019935]
A_51_P423518	5.40172	Amph	Mus musculus amphiphysin (Amph), mRNA [NM_175007]
A_51_P505967	5.39942	Spag6	Mus musculus sperm associated antigen 6 (Spag6), mRNA [NM_015773]
A_51_P182796	5.39685	Tgm2	Mus musculus transglutaminase 2, C polypeptide (Tgm2), mRNA [NM_009373]
A_52_P97221	5.39313	Bicd1	Mus musculus bicaudal D homolog 1 (Drosophila) (Bicd1), transcript variant 2, mRNA [NM_009753]
A_52_P899666	5.39058	D10Bwg1379e	Mus musculus 10 days neonate cerebellum cDNA, RIKEN full-length enriched library, clone:B930094H20 product:unclassifiable, full insert sequence, [AK047584]
A_52_P624284	5.39003	Taok3	Mus musculus TAO kinase 3 (Taok3), mRNA [NM_001081308]
A_51_P394446	5.38892	Erc2	Mus musculus adult male olfactory brain cDNA, RIKEN full-length enriched library, clone:6430531D06 product:similar to ELKS [Homo sapiens], full insert sequence, [AK032385]
A_52_P1164632	5.3875		Mus musculus 15 days embryo head cDNA, RIKEN full-length enriched library, clone:D930015F04 product:unclassifiable, full insert sequence, [AK086234]
A_52_P130787	5.38452	Kcna6	Mus musculus potassium voltage-gated channel, shaker-related, subfamily, member 6 (Kcna6), mRNA [NM_013568]
A_52_P185863	5.38417	Cdh7	cadherin 7, type 2 Gene [Source:MGI (curated);Acc:MGI:2442792] [ENSMUST00000112701]
A_51_P425279	5.38285	9030607L17Rik	Mus musculus adult male colon cDNA, RIKEN full-length enriched library, clone:9030607L17 product:hypothetical protein, full insert sequence, [AK018541]
A_52_P1027959	5.38114		Mus musculus adult male corpora quadrigemina cDNA, RIKEN full-length enriched library, clone:B230310H07 product:hypothetical protein, full insert sequence, [AK045769]
A_52_P666930	5.37989	Thra	Mus musculus thyroid hormone receptor alpha (Thra), mRNA [NM_178060]
A_52_P609220	5.37924	Tmx4	Mus musculus thioredoxin-related transmembrane protein 4 (Tmx4), mRNA [NM_029148]
A_52_P172691	5.37819	4732465E10Rik	Mus musculus 10 days neonate skin cDNA, RIKEN full-length enriched library, clone:4732465E10 product:unclassifiable, full insert sequence, [AK028870]
A_51_P329291	5.37802	Cygb	Mus musculus cytoglobin (Cygb), mRNA [NM_030206]
A_52_P317820	5.37208	Fbxo41	Mus musculus F-box protein 41 (Fbxo41), mRNA [NM_001001160]
A_51_P114067	5.37049	Ncs1	neuronal calcium sensor 1 Gene [Source:MGI (curated);Acc:MGI:109166] [ENSMUST00000000199]
A_51_P123731	5.3674	Zfr2	Mus musculus zinc finger RNA binding protein 2 (Zfr2), mRNA [NM_001034895]
A_52_P589745	5.36559	Pde4d	Mus musculus phosphodiesterase 4D, cAMP specific (Pde4d), mRNA [NM_011056]
A_52_P404535	5.36252	Pcdhac2	Mus musculus protocadherin alpha subfamily C, 2 (Pcdhac2), mRNA [NM_001003672]
A_52_P734742	5.35508	Gm88	Mus musculus predicted gene 88 (Gm88), mRNA [NM_001111142]
A_51_P116946	5.35461	Atp6v0a4	Mus musculus ATPase, H+ transporting, lysosomal V0 subunit A4 (Atp6v0a4), mRNA [NM_080467]
A_51_P263004	5.35091	Bcl11a	Mus musculus B-cell CLL/lymphoma 11A (zinc finger protein) (Bcl11a), transcript variant 1, mRNA [NM_016707]
A_52_P68306	5.34779	Dlgap2	Mus musculus discs, large (Drosophila) homolog-associated protein 2 (Dlgap2), transcript variant 1, mRNA [NM_172910]
A_51_P474249	5.3474		Mus musculus 12 days embryo female mullerian duct includes surrounding region cDNA, RIKEN full-length enriched library, clone:6820421M12 product:unclassifiable, full insert sequence, [AK078503]
A_52_P142520	5.3468	Tex2	Mus musculus testis expressed gene 2 (Tex2), mRNA [NM_198292]
A_52_P508944	5.341	Xpo7	Mus musculus 12 days embryo spinal ganglion cDNA, RIKEN full-length enriched library, clone:D130082J02 product:unclassifiable, full insert sequence, [AK084066]
A_52_P502357	5.33586	C230086J09Rik	Mus musculus 12 days embryo spinal ganglion cDNA, RIKEN full-length enriched library, clone:D130096I20 product:unclassifiable, full insert sequence, [AK084122]
A_51_P428082	5.33573	Spnb2	Mus musculus spectrin beta 2 (Spnb2), transcript variant 2, mRNA [NM_009260]
A_51_P379428	5.33485	Syp	Mus musculus synaptophysin (Syp), mRNA [NM_009305]
A_51_P510713	5.33302	Isg20	Mus musculus interferon-stimulated protein (Isg20), transcript variant 1, mRNA [NM_020583]
A_52_P521605	5.33141	Ryr3	Mus musculus ryanodine receptor 3 (Ryr3), mRNA [NM_177652]
A_51_P514161	5.33027	Gm5662	Mus musculus predicted gene 5662 (Gm5662), mRNA [NM_001013824]
A_52_P373205	5.32673		S phase cyclin A-associated protein in the ER Gene [Source:MGI Symbol;Acc:MGI:1925976] [ENSMUST00000098748]
A_52_P444480	5.32479	Tmem132e	Mus musculus transmembrane protein 132E (Tmem132e), mRNA [NM_023438]
A_52_P672692	5.32097	Gpr45	Mus musculus G protein-coupled receptor 45 (Gpr45), mRNA [NM_053107]
A_51_P415766	5.31844	Siglece	Mus musculus sialic acid binding Ig-like lectin E (Siglece), mRNA [NM_031181]
A_51_P227222	5.31809	Adamts2	Mus musculus a disintegrin-like and metallopeptidase (reprolysin type) with thrombospondin type 1 motif, 2 (Adamts2), mRNA [NM_175643]
A_51_P371867	5.31444	3830417A13Rik	Mus musculus RIKEN cDNA 3830417A13 gene (3830417A13Rik), mRNA [NM_027512]
A_51_P455090	5.31392	Cps1	carbamoyl-phosphate synthetase 1 Gene [Source:MGI (curated);Acc:MGI:891996] [ENSMUST00000027144]
A_52_P632669	5.3099	Pcdhac2	Mus musculus protocadherin alpha subfamily C, 2 (Pcdhac2), mRNA [NM_001003672]
A_51_P269053	5.3098	1700109F18Rik	Mus musculus RIKEN cDNA 1700109F18 gene (1700109F18Rik), non-coding RNA [NR_027899]
A_52_P237176	5.30959	Kiss1	Mus musculus KiSS-1 metastasis-suppressor (Kiss1), mRNA [NM_178260]
A_52_P388163	5.3081	Mfsd6	Mus musculus major facilitator superfamily domain containing 6 (Mfsd6), transcript variant 2, mRNA [NM_178081]
A_52_P43456	5.30611	Nfrkb	Mus musculus adult male bone cDNA, RIKEN full-length enriched library, clone:9830002F18 product:weakly similar to R KAPPA B [Homo sapiens], full insert sequence, [AK036381]
A_51_P234488	5.30415	Tmod2	Mus musculus tropomodulin 2 (Tmod2), transcript variant 1, mRNA [NM_001038710]
A_51_P243900	5.30001	Nell2	Mus musculus NEL-like 2 (chicken) (Nell2), mRNA [NM_016743]
A_51_P319572	5.29789	Rusc2	Mus musculus RUN and SH3 domain containing 2 (Rusc2), transcript variant 2, mRNA [NM_001037709]
A_51_P290399	5.29432	AI661453	Mus musculus expressed sequence AI661453 (AI661453), mRNA [NM_145489]
A_51_P464621	5.29414
A_52_P1036252	5.29208		Mus musculus 10 days neonate cerebellum cDNA, RIKEN full-length enriched library, clone:B930075O08 product:unclassifiable, full insert sequence, [AK047488]
A_51_P459741	5.2902	Gprasp1	Mus musculus G protein-coupled receptor associated sorting protein 1 (Gprasp1), transcript variant 1, mRNA [NM_026081]
A_52_P141417	5.27913	Dact1	Mus musculus dapper homolog 1, antagonist of beta-catenin (xenopus) (Dact1), transcript variant 2, mRNA [NM_021532]
A_52_P637988	5.27774	Slc1a1	Mus musculus solute carrier family 1 (neuronal/epithelial high affinity glutamate transporter, system Xag), member 1 (Slc1a1), mRNA [NM_009199]
A_52_P684037	5.27558	Ncam1	Mus musculus neural cell adhesion molecule 1 (Ncam1), transcript variant 2, mRNA [NM_010875]
A_52_P915194	5.27478		Mus musculus adult male pituitary gland cDNA, RIKEN full-length enriched library, clone:5330420E05 product:unclassifiable, full insert sequence, [AK030494]
A_52_P1123560	5.27214		Mus musculus adult male diencephalon cDNA, RIKEN full-length enriched library, clone:9330117M16 product:unclassifiable, full insert sequence, [AK033926]
A_52_P264571	5.2648	Mcf2l	Mus musculus mcf,2 transforming sequence-like (Mcf2l), transcript variant 1, mRNA [NM_178076]
A_51_P247694	5.26231	Gpr97	Mus musculus G protein-coupled receptor 97 (Gpr97), mRNA [NM_173036]
A_51_P183283	5.26145	Aff2	Mus musculus AF4/FMR2 family, member 2 (Aff2), mRNA [NM_008032]
A_51_P450191	5.25717	Art4	Mus musculus ADP-ribosyltransferase 4 (Art4), mRNA [NM_026639]
A_52_P19159	5.25521	Mtus1	Mus musculus mitochondrial tumor suppressor 1 (Mtus1), nuclear gene encoding mitochondrial protein, transcript variant 1, mRNA [NM_001005863]
A_51_P490023	5.241	Tubb2a	Mus musculus tubulin, beta 2A (Tubb2a), mRNA [NM_009450]
A_52_P166888	5.24087		coiled-coil domain containing 64 Gene [Source:MGI (curated);Acc:MGI:1922915] [ENSMUST00000061383]
A_52_P599317	5.23688	Hs6st2	Mus musculus heparan sulfate 6-O-sulfotransferase 2 (Hs6st2), transcript variant 1, mRNA [NM_001077202]
A_52_P227984	5.23487	Pdia2	Mus musculus protein disulfide isomerase associated 2 (Pdia2), mRNA [NM_001081070]
A_51_P513661	5.23321	Slc4a8	Mus musculus solute carrier family 4 (anion exchanger), member 8 (Slc4a8), mRNA [NM_021530]
A_52_P375455	5.23291	Prkce	Mus musculus protein kinase C, epsilon (Prkce), mRNA [NM_011104]
A_51_P174081	5.23117	Zdhhc14	Mus musculus zinc finger, DHHC domain containing 14 (Zdhhc14), mRNA [NM_146073]
A_51_P134801	5.22923	Ankrd12	Mus musculus ankyrin repeat domain 12 (Ankrd12), mRNA [NM_001025572]
A_51_P508048	5.22808		Mus musculus 0 day neonate cerebellum cDNA, RIKEN full-length enriched library, clone:C230031E17 product:unclassifiable, full insert sequence, [AK082266]
A_52_P612137	5.22807	Runx1t1	Mus musculus runt-related transcription factor 1; translocated to, 1 (cyclin D-related) (Runx1t1), transcript variant 3, mRNA [NM_009822]
A_51_P143296	5.22785	Myh8	Mus musculus myosin, heavy polypeptide 8, skeletal muscle, perinatal (Myh8), mRNA [NM_177369]
A_52_P114905	5.22669		RIKEN cDNA 6330512M04 gene Gene [Source:MGI Symbol;Acc:MGI:2444776] [ENSMUST00000105988]
A_51_P256337	5.22427		methyl-CpG binding domain protein 2 Gene [Source:MGI (curated);Acc:MGI:1333813] [ENSMUST00000127260]
A_52_P76629	5.22029		Mus musculus 2 days neonate sympathetic ganglion cDNA, RIKEN full-length enriched library, clone:7120442D10 product:unclassifiable, full insert sequence, [AK148746]
A_51_P223686	5.21794	Lmo2	Mus musculus LIM domain only 2 (Lmo2), transcript variant 1, mRNA [NM_008505]
A_52_P14496	5.21736	Gm9880	Mus musculus predicted gene 9880 (Gm9880), mRNA [NM_001167578]
A_52_P855632	5.21685		fibroblast growth factor 13 Gene [Source:MGI (curated);Acc:MGI:109178] [ENSMUST00000131319]
A_51_P480679	5.21526	D430036J16Rik	Mus musculus 0 day neonate cerebellum cDNA, RIKEN full-length enriched library, clone:C230063C14 product:unclassifiable, full insert sequence, [AK082555]
A_52_P172080	5.20683	Asph	Mus musculus aspartate-beta-hydroxylase (Asph), transcript variant 10, mRNA [NM_001177856]
A_52_P632591	5.20654	Psd4	Mus musculus pleckstrin and Sec7 domain containing 4 (Psd4), mRNA [NM_177611]
A_52_P125467	5.20477	Reep2	Mus musculus receptor accessory protein 2 (Reep2), mRNA [NM_144865]
A_51_P400284	5.20381	Ebf4	Mus musculus early B-cell factor 4 (Ebf4), mRNA [NM_001110513]
A_52_P244908	5.20373		Mus musculus adult male thymus cDNA, RIKEN full-length enriched library, clone:5830488H16 product:unclassifiable, full insert sequence, [AK031010]
A_52_P655508	5.20262	Hcn3	hyperpolarization-activated, cyclic nucleotide-gated K+ 3 Gene [Source:MGI (curated);Acc:MGI:1298211] [ENSMUST00000029686]
A_52_P270461	5.19725	Pdzd4	Mus musculus PDZ domain containing 4 (Pdzd4), mRNA [NM_001029868]
A_52_P341708	5.19694		Mus musculus 16 days embryo head cDNA, RIKEN full-length enriched library, clone:C130084F15 product:unclassifiable, full insert sequence, [AK081879]
A_52_P725041	5.19512		dynein, axonemal, heavy chain 7A Gene [Source:MGI Symbol;Acc:MGI:2685838] [ENSMUST00000094964]
A_51_P319810	5.18879	Arhgap20	Mus musculus Rho GTPase activating protein 20 (Arhgap20), mRNA [NM_175535]
A_51_P273157	5.18844	Pde6h	Mus musculus phosphodiesterase 6H, cGMP-specific, cone, gamma (Pde6h), mRNA [NM_023898]
A_51_P427854	5.18173	Lhx3	Mus musculus LIM homeobox protein 3 (Lhx3), mRNA [NM_001039653]
A_52_P42857	5.17885	Ank1	Mus musculus ankyrin 1, erythroid (Ank1), transcript variant 2, mRNA [NM_031158]
A_52_P627327	5.1766	Nav3	Mus musculus mRNA for mKIAA0938 protein, [AK122404]
A_51_P470228	5.17635	Spryd3	Mus musculus SPRY domain containing 3 (Spryd3), mRNA [NM_001033277]
A_51_P196207	5.1757	Capsl	Mus musculus calcyphosine-like (Capsl), mRNA [NM_029341]
A_52_P311263	5.17378	Lonrf2	LON peptidase N-terminal domain and ring finger 2 Gene [Source:MGI (curated);Acc:MGI:1920209] [ENSMUST00000147695]
A_52_P598492	5.17183	Rbm20	Mus musculus RNA binding motif protein 20 (Rbm20), mRNA [NM_001170847]
A_52_P923420	5.16958		Mus musculus 10 days neonate cerebellum cDNA, RIKEN full-length enriched library, clone:B930009B17 product:unclassifiable, full insert sequence, [AK046981]
A_52_P197199	5.16745	Pcdh9	Mus musculus protocadherin 9 isoform 1 (Pcdh9) mRNA, partial cds, alternatively spliced, [AY861425]
A_51_P114314	5.16711	Dusp8	dual specificity phosphatase 8 Gene [Source:MGI (curated);Acc:MGI:106626] [ENSMUST00000039926]
A_51_P340038	5.16339	Sh2d5	Mus musculus SH2 domain containing 5 (Sh2d5), mRNA [NM_001099631]
A_52_P535484	5.16037	Gvin1	Mus musculus GTPase, very large interferon inducible 1 (Gvin1), transcript variant A, mRNA [NM_029000]
A_52_P506529	5.15991	Rabgap1l	Mus musculus RAB GTPase activating protein 1-like (Rabgap1l), transcript variant 2, mRNA [NM_001038621]
A_51_P337451	5.1573	Hs6st2	Mus musculus heparan sulfate 6-O-sulfotransferase 2 (Hs6st2), transcript variant 1, mRNA [NM_001077202]
A_52_P383526	5.15716
A_51_P211566	5.154	Hpca	Mus musculus hippocalcin (Hpca), mRNA [NM_010471]
A_51_P103560	5.15373	Gm16486	PREDICTED: Mus musculus RIKEN cDNA 2410018E23 gene (2410018E23Rik), mRNA [XM_912668]
A_52_P278554	5.14516	Ids	Mus musculus iduronate 2-sulfatase (Ids), transcript variant 1, mRNA [NM_010498]
A_51_P170827	5.14426	Asb5	Mus musculus ankyrin repeat and SOCs box-containing 5 (Asb5), mRNA [NM_029569]
A_52_P988030	5.14271		Mus musculus 0 day neonate thymus cDNA, RIKEN full-length enriched library, clone:A430040B20 product:unclassifiable, full insert sequence, [AK039988]
A_52_P165856	5.14118	LOC639910	Mus musculus hypothetical protein LOC639910 (LOC639910), mRNA [NM_001039648]
A_52_P3865	5.13965	9430025M13Rik	Mus musculus 12 days embryo embryonic body between diaphragm region and neck cDNA, RIKEN full-length enriched library, clone:9430025M13 product:similar to MSZF23-1 (FRAGMENT) [Mus musculus], full insert sequence, [AK034698]
A_51_P513969	5.13891	Kcnh7	Mus musculus potassium voltage-gated channel, subfamily H (eag-related), member 7 (Kcnh7), mRNA [NM_133207]
A_52_P492020	5.13877	Zfp711	Mus musculus zinc finger protein 711 (Zfp711), mRNA [NM_177747]
A_52_P612337	5.13652	Zfp536	Mus musculus 10 days neonate cerebellum cDNA, RIKEN full-length enriched library, clone:B930035G22 product:RIKEN cDNA 9630010P11 gene, full insert sequence, [AK047202]
A_52_P409731	5.13596	Scamp5	Mus musculus secretory carrier membrane protein 5 (Scamp5), mRNA [NM_020270]
A_52_P330289	5.13051	Inpp4b	Mus musculus inositol polyphosphate-4-phosphatase, type II (Inpp4b), mRNA [NM_001024617]
A_51_P175284	5.12667		Mus musculus 0 day neonate lung cDNA, RIKEN full-length enriched library, clone:E030015B04 product:unclassifiable, full insert sequence, [AK053143]
A_51_P148176	5.12605	Scn3a	Mus musculus sodium channel 21 mRNA, complete cds, [L42337]
A_52_P140623	5.123		PREDICTED: Mus musculus similar to dynein heavy chain domain 1 (LOC672646), mRNA [XM_001477292]
A_52_P498193	5.12164	Aldh1l2	Mus musculus aldehyde dehydrogenase 1 family, member L2 (Aldh1l2), mRNA [NM_153543]
A_51_P215841	5.12005	Siah3	Mus musculus adult male spinal cord cDNA, RIKEN full-length enriched library, clone:A330023K10 product:unclassifiable, full insert sequence, [AK039328]
A_52_P378818	5.11684	8030445P17Rik	Mus musculus 16 days neonate cerebellum cDNA, RIKEN full-length enriched library, clone:9630020J23 product:unclassifiable, full insert sequence, [AK035954]
A_51_P488953	5.1072	Pcdhac2	Mus musculus protocadherin alpha subfamily C, 2 (Pcdhac2), mRNA [NM_001003672]
A_51_P118527	5.10509	Pitpnm3	Mus musculus adult male spinal cord cDNA, RIKEN full-length enriched library, clone:A330068P14 product:similar to NIR1 [Homo sapiens], full insert sequence, [AK039594]
A_52_P460422	5.10196	Hspa12a	Mus musculus heat shock protein 12A (Hspa12a), mRNA [NM_175199]
A_52_P645008	5.1008		Ral GEF with PH domain and SH3 binding motif 1 Gene [Source:MGI (curated);Acc:MGI:1922008] [ENSMUST00000113165]
A_51_P149155	5.10059	Vezt	Mus musculus vezatin, adherens junctions transmembrane protein (Vezt), mRNA [NM_172538]
A_52_P390658	5.10021	Il1rapl2	interleukin 1 receptor accessory protein-like 2 Gene [Source:MGI (curated);Acc:MGI:1913106] [ENSMUST00000113063]
A_51_P375969	5.09801	Ces3	Mus musculus carboxylesterase 3 (Ces3), mRNA [NM_053200]
A_51_P282518	5.08795	Efha2	Mus musculus EF-hand domain family, member A2 (Efha2), mRNA [NM_030110]
A_51_P426466	5.08766	Rai2	Mus musculus retinoic acid induced 2 (Rai2), transcript variant 1, mRNA [NM_198409]
A_52_P299231	5.08476	Slc25a3	Mus musculus adult male brain cDNA, RIKEN full-length enriched library, clone:3526402M16 product:solute carrier family 25 (mitochondrial carrier; adenine nucleotide translocator), member 3, full insert sequence, [AK028313]
A_51_P209150	5.08379	Pcdh10	Mus musculus protocadherin 10 (Pcdh10), transcript variant 2, mRNA [NM_001098172]
A_51_P428316	5.08169	4930539N22Rik	Mus musculus adult male testis cDNA, RIKEN full-length enriched library, clone:4930539N22 product:unclassifiable, full insert sequence, [AK016003]
A_52_P547696	5.07822	9330159H11Rik	Mus musculus adult male diencephalon cDNA, RIKEN full-length enriched library, clone:9330159H11 product:unclassifiable, full insert sequence, [AK034143]
A_51_P408749	5.07601	4933439C10Rik	Mus musculus RIKEN cDNA 4933439C10 gene (4933439C10Rik), non-coding RNA [NR_015585]
A_52_P16232	5.07436	Gabbr1	Mus musculus gamma-aminobutyric acid (GABA) B receptor, 1 (Gabbr1), mRNA [NM_019439]
A_51_P358518	5.07407	Epha8	Mus musculus Eph receptor A8 (Epha8), mRNA [NM_007939]
A_51_P392414	5.07054
A_52_P577819	5.06973	St6galnac2	ST6 (alpha-N-acetyl-neuraminyl-2,3-beta-galactosyl-1,3)-N-acetylgalactosaminide alpha-2,6-sialyltransferase 2 Gene [Source:MGI (curated);Acc:MGI:107553] [ENSMUST00000079545]
A_52_P555188	5.06863	Kndc1	Mus musculus kinase non-catalytic C-lobe domain (KIND) containing 1 (Kndc1), mRNA [NM_177261]
A_52_P292344	5.06702	Hcn4	Mus musculus hyperpolarization-activated, cyclic nucleotide-gated K+ 4 (Hcn4), mRNA [NM_001081192]
A_52_P257426	5.06638	Eps8l2	Mus musculus EPS8-like 2 (Eps8l2), mRNA [NM_133191]
A_51_P206144	5.06402	9030425E11Rik	Mus musculus RIKEN cDNA 9030425E11 gene (9030425E11Rik), mRNA [NM_133733]
A_51_P128320	5.06211	Muc2	Mus musculus mucin 2 (Muc2), mRNA [NM_023566]
A_52_P649724	5.06189	Smyd3	Mus musculus SET and MYND domain containing 3 (Smyd3), mRNA [NM_027188]
A_52_P599711	5.06143
A_52_P835159	5.06098		Mus musculus 16 days neonate cerebellum cDNA, RIKEN full-length enriched library, clone:9630045G24 product:unclassifiable, full insert sequence, [AK036201]
A_52_P267243	5.05936	Fgf13	Mus musculus fibroblast growth factor 13 (Fgf13), mRNA [NM_010200]
A_52_P544878	5.05787		Mus musculus adult male cecum cDNA, RIKEN full-length enriched library, clone:9130225F20 product:unclassifiable, full insert sequence, [AK033698]
A_51_P307741	5.05337	Cckar	Mus musculus cholecystokinin A receptor (Cckar), mRNA [NM_009827]
A_52_P54849	5.0519	Madd	Mus musculus MAP-kinase activating death domain (Madd), transcript variant 9, mRNA [NM_145527]
A_51_P442118	5.0467	Gm6583	Mus musculus predicted gene 6583 (Gm6583), mRNA [NM_001039228]
A_52_P193161	5.04558	Fgf12	Mus musculus fibroblast growth factor 12 (Fgf12), transcript variant 1, mRNA [NM_183064]
A_52_P679711	5.04281	4930538K18Rik	Mus musculus RIKEN cDNA 4930538K18 gene (4930538K18Rik), mRNA [NM_029198]
A_52_P576258	5.04133		latrophilin 3 Gene [Source:MGI (curated);Acc:MGI:2441950] [ENSMUST00000132375]
A_51_P318182	5.04058	EG665756	PREDICTED: Mus musculus predicted gene, EG665756 (EG665756), mRNA [XM_979235]
A_51_P257675	5.03823	Tspyl4	Mus musculus TSPY-like 4 (Tspyl4), mRNA [NM_030203]
A_52_P236755	5.03517	B3gat2	Mus musculus beta-1,3-glucuronyltransferase 2 (glucuronosyltransferase S) (B3gat2), mRNA [NM_172124]
A_52_P430304	5.03516	Fam186b	Mus musculus family with sequence similarity 186, member B (Fam186b), mRNA [NM_001081254]
A_51_P409220	5.03342	Fgf13	Mus musculus fibroblast growth factor 13 (Fgf13), mRNA [NM_010200]
A_52_P305658	5.03262	Ntng1	Mus musculus netrin G1 (Ntng1), transcript variant a, mRNA [NM_030699]
A_52_P226407	5.03258	1110003E01Rik	RIKEN cDNA 1110003E01 gene Gene [Source:MGI Symbol;Acc:MGI:1915802] [ENSMUST00000139122]
A_51_P230799	5.02908	Atp2b1	Mus musculus ATPase, Ca++ transporting, plasma membrane 1 (Atp2b1), mRNA [NM_026482]
A_52_P11441	5.02894	Rab6b	Mus musculus RAB6B, member RAS oncogene family (Rab6b), mRNA [NM_173781]
A_51_P486681	5.02398	Ap3b2	Mus musculus adaptor-related protein complex 3, beta 2 subunit (Ap3b2), mRNA [NM_021492]
A_51_P344925	5.02074		Mus musculus adult male hypothalamus cDNA, RIKEN full-length enriched library, clone:A230051L22 product:unclassifiable, full insert sequence, [AK038629]
A_51_P436652	5.01773	Ccl7	Mus musculus chemokine (C-C motif) ligand 7 (Ccl7), mRNA [NM_013654]
A_52_P10732	5.01591	Mtap6	Mus musculus microtubule-associated protein 6 (Mtap6), transcript variant 2, mRNA [NM_001048167]
A_52_P56818	5.01397	Foxp2	Mus musculus forkhead box P2 (Foxp2), transcript variant 1, mRNA [NM_053242]
A_52_P24076	5.01378	Mtmr7	Mus musculus myotubularin related protein 7 (Mtmr7), mRNA [NM_001040699]
A_51_P212012	5.01343	8430419K02Rik	Mus musculus RIKEN cDNA 8430419K02 gene, mRNA (cDNA clone IMAGE:6433626), [BC050140]
A_51_P468231	5.01031	Ptprd	Mus musculus protein tyrosine phosphatase, receptor type, D (Ptprd), transcript variant b, mRNA [NM_011211]
A_51_P125602	5.00691		Mus musculus zinc finger protein 697, mRNA (cDNA clone IMAGE:3491119), partial cds, [BC002224]
A_52_P1075744	5.00685		Mus musculus adult male pituitary gland cDNA, RIKEN full-length enriched library, clone:5330411C23 product:unclassifiable, full insert sequence, [AK030425]
A_51_P341231	5.00434	Spdye4	Mus musculus speedy homolog E4 (Xenopus laevis) (Spdye4), mRNA [NM_029048]
A_51_P263246	4.99841	Dusp8	Mus musculus dual specificity phosphatase 8 (Dusp8), mRNA [NM_008748]
A_51_P468887	4.99753		Mus musculus adult male hippocampus cDNA, RIKEN full-length enriched library, clone:C630020C24 product:unclassifiable, full insert sequence, [AK083161]
A_51_P297799	4.99747	Rap1gap2	Mus musculus RAP1 GTPase activating protein 2 (Rap1gap2), mRNA [NM_001015046]
A_52_P37077	4.99674	Ncam1	Mouse ncam mRNA for neural cell adhesion molecule (NCAM) ex7 (part,)/ex(pi)/ex8 (part,), [X14526]
DOWNREGULATED
A_52_P47566	-1659.72	Nr2e1	Mus musculus nuclear receptor subfamily 2, group E, member 1 (Nr2e1), mRNA [NM_152229]
A_52_P49080	-1163.5	Otx2	Mus musculus orthodenticle homolog 2 (Drosophila) (Otx2), mRNA [NM_144841]
A_51_P338278	-629.639	Trh	Mus musculus thyrotropin releasing hormone (Trh), mRNA [NM_009426]
A_51_P347619	-495.686	Fezf1	Mus musculus Fez family zinc finger 1 (Fezf1), mRNA [NM_028462]
A_51_P404193	-457.159	Sp5	Mus musculus trans-acting transcription factor 5 (Sp5), mRNA [NM_022435]
A_51_P210970	-319.383	Wnt3a	Mus musculus wingless-related MMTV integration site 3A (Wnt3a), mRNA [NM_009522]
A_51_P433887	-306.321	Wnt8b	Mus musculus wingless related MMTV integration site 8b (Wnt8b), mRNA [NM_011720]
A_52_P241751	-271.611	2700046A07Rik	Mus musculus adult male spinal cord cDNA, RIKEN full-length enriched library, clone:A330042I05 product:hypothetical protein, full insert sequence, [AK020725]
A_51_P330481	-267.267	Lhx9	Mus musculus LIM homeobox protein 9 (Lhx9), transcript variant 1, mRNA [NM_001025565]
A_51_P440985	-254.894	Fgf15	Mus musculus fibroblast growth factor 15 (Fgf15), mRNA [NM_008003]
A_51_P326685	-249.036	Lrtm1	Mus musculus leucine-rich repeats and transmembrane domains 1 (Lrtm1), mRNA [NM_176920]
A_52_P268852	-216.877	Helt	Mus musculus Hey-like transcription factor (zebrafish) (Helt), mRNA [NM_173789]
A_52_P329443	-215.412	Lix1	Mus musculus limb expression 1 homolog (chicken) (Lix1), mRNA [NM_025681]
A_52_P502228	-191.797	Zic4	Mus musculus zinc finger protein of the cerebellum 4 (Zic4), mRNA [NM_009576]
A_51_P371892	-191.427	2700046A07Rik	RIKEN cDNA 2700046A07 gene Gene [Source:MGI Symbol;Acc:MGI:1919803] [ENSMUST00000067450]
A_52_P65084	-182.081	Barhl1	Mus musculus BarH-like 1 (Drosophila) (Barhl1), transcript variant 1, mRNA [NM_019446]
A_51_P143712	-153.296	Tdh	Mus musculus L-threonine dehydrogenase (Tdh), mRNA [NM_021480]
A_52_P622877	-145.853		zinc finger protein of the cerebellum 3 Gene [Source:MGI (curated);Acc:MGI:106676] [ENSMUST00000088629]
A_52_P82557	-129.543	Zic3	Mus musculus zinc finger protein of the cerebellum 3 (Zic3), mRNA [NM_009575]
A_51_P501145	-126.698	Lef1	lymphoid enhancer binding factor 1 Gene [Source:MGI (curated);Acc:MGI:96770] [ENSMUST00000029611]
A_52_P1098851	-120.449	Lhx9	Mus musculus 13 days embryo head cDNA, RIKEN full-length enriched library, clone:3110009O07 product:unclassifiable, full insert sequence, [AK014037]
A_52_P385594	-120.375	Tal2	Mus musculus T-cell acute lymphocytic leukemia 2 (Tal2), mRNA [NM_009317]
A_52_P553412	-110.333		Mus musculus 12 days embryo eyeball cDNA, RIKEN full-length enriched library, clone:D230045H09 product:fibroblast growth factor 15, full insert sequence, [AK052093]
A_52_P508991	-110.214	Fmo1	Mus musculus flavin containing monooxygenase 1 (Fmo1), mRNA [NM_010231]
A_51_P397876	-105.099	En2	Mus musculus engrailed 2 (En2), mRNA [NM_010134]
A_51_P222337	-104.58	Rspo2	Mus musculus R-spondin 2 homolog (Xenopus laevis) (Rspo2), mRNA [NM_172815]
A_51_P520468	-92.1449	Gsx2	Mus musculus GS homeobox 2 (Gsx2), mRNA [NM_133256]
A_51_P189814	-87.6762	Cldn5	Mus musculus claudin 5 (Cldn5), mRNA [NM_013805]
A_51_P206489	-83.9519	Fezf2	Mus musculus Fez family zinc finger 2 (Fezf2), mRNA [NM_080433]
A_51_P181297	-81.2912	Serpinb1a	Mus musculus serine (or cysteine) peptidase inhibitor, clade B, member 1a (Serpinb1a), mRNA [NM_025429]
A_52_P330488	-71.6428	Otx1	Mus musculus orthodenticle homolog 1 (Drosophila) (Otx1), mRNA [NM_011023]
A_52_P122649	-71.3755	Dmrta1	Mus musculus doublesex and mab-3 related transcription factor like family A1 (Dmrta1), mRNA [NM_175647]
A_51_P501897	-66.8064	Pitx2	Mus musculus paired-like homeodomain transcription factor 2 (Pitx2), transcript variant 3, mRNA [NM_001042502]
A_52_P428654	-63.5644	Zic1	Mus musculus zinc finger protein of the cerebellum 1 (Zic1), mRNA [NM_009573]
A_51_P364592	-63.5423	Zic2	Mus musculus zinc finger protein of the cerebellum 2 (Zic2), mRNA [NM_009574]
A_51_P491635	-63.2897	Ly6g6e	Mus musculus lymphocyte antigen 6 complex, locus G6E (Ly6g6e), mRNA [NM_027366]
A_51_P142421	-62.7331	Rspo1	Mus musculus R-spondin homolog (Xenopus laevis) (Rspo1), mRNA [NM_138683]
A_51_P332309	-62.2498	Eomes	Mus musculus eomesodermin homolog (Xenopus laevis) (Eomes), transcript variant 1, mRNA [NM_010136]
A_52_P510821	-61.8954		Putative uncharacterized protein Fragment [Source:UniProtKB/TrEMBL;Acc:Q8CBI6] [ENSMUST00000094936]
A_51_P423859	-60.6586	Capn3	Mus musculus calpain 3 (Capn3), transcript variant a, mRNA [NM_007601]
A_52_P643919	-60.4417	Lhx9	Mus musculus LIM homeobox protein 9 (Lhx9), transcript variant 3, mRNA [NM_001042577]
A_51_P420400	-59.7523	Lef1	Mus musculus lymphoid enhancer binding factor 1 (Lef1), mRNA [NM_010703]
A_51_P194230	-58.6892	Zic1	Mus musculus zinc finger protein of the cerebellum 1 (Zic1), mRNA [NM_009573]
A_51_P392950	-58.6599	Sostdc1	Mus musculus sclerostin domain containing 1 (Sostdc1), mRNA [NM_025312]
A_51_P366811	-56.4198	Apod	Mus musculus apolipoprotein D (Apod), mRNA [NM_007470]
A_51_P327983	-53.987	4833427G06Rik	Mus musculus RIKEN cDNA 4833427G06 gene (4833427G06Rik), mRNA [NM_177702]
A_51_P285725	-52.1762	T	Mus musculus brachyury (T), mRNA [NM_009309]
A_52_P57205	-51.5916	Irs4	Mus musculus insulin receptor substrate 4 (Irs4), mRNA [NM_010572]
A_51_P110081	-49.3556	Dmrta2	Mus musculus doublesex and mab-3 related transcription factor like family A2 (Dmrta2), mRNA [NM_172296]
A_51_P308844	-49.3123	Nrn1	Mus musculus neuritin 1 (Nrn1), mRNA [NM_153529]
A_52_P447284	-48.9436	Clic6	Mus musculus chloride intracellular channel 6 (Clic6), mRNA [NM_172469]
A_51_P168894	-48.6736	Ano1	Mus musculus anoctamin 1, calcium activated chloride channel (Ano1), mRNA [NM_178642]
A_52_P931267	-46.5375		Mus musculus 10 days neonate cortex cDNA, RIKEN full-length enriched library, clone:A830010B16 product:unclassifiable, full insert sequence, [AK043581]
A_51_P366435	-43.9851	Wnt1	Mus musculus wingless-related MMTV integration site 1 (Wnt1), mRNA [NM_021279]
A_51_P483241	-43.3374		canopy 1 homolog (zebrafish) Gene [Source:MGI (curated);Acc:MGI:2442451] [ENSMUST00000141601]
A_52_P1026777	-42.9671	Ecscr	Mus musculus endothelial cell-specific chemotaxis regulator (Ecscr), mRNA [NM_001033141]
A_51_P381821	-42.8396	Fst	Mus musculus follistatin (Fst), mRNA [NM_008046]
A_51_P298266	-42.7643	Lix1	Mus musculus limb expression 1 homolog (chicken) (Lix1), mRNA [NM_025681]
A_52_P89884	-42.6546	Fndc3c1	Mus musculus fibronectin type III domain containing 3C1 (Fndc3c1), mRNA [NM_001007580]
A_51_P438657	-42.4993	Ipcef1	Mus musculus interaction protein for cytohesin exchange factors 1 (Ipcef1), transcript variant 1, mRNA [NM_001170800]
A_52_P107406	-41.3276	Pappa	Mus musculus pregnancy-associated plasma protein A (Pappa), mRNA [NM_021362]
A_51_P379069	-40.8349	Dkk1	Mus musculus dickkopf homolog 1 (Xenopus laevis) (Dkk1), mRNA [NM_010051]
A_52_P455251	-39.6338	Emx2	Mus musculus empty spiracles homolog 2 (Drosophila) (Emx2), mRNA [NM_010132]
A_52_P633300	-39.5748	Morc1	Mus musculus microrchidia 1 (Morc1), mRNA [NM_010816]
A_52_P654534	-38.8201	Dmbx1	Mus musculus diencephalon/mesencephalon homeobox 1 (Dmbx1), transcript variant 1, mRNA [NM_130865]
A_51_P261051	-38.5939	Dlx5	Mus musculus distal-less homeobox 5 (Dlx5), transcript variant 1, mRNA [NM_010056]
A_52_P162486	-38.4676	Bgn	Mus musculus biglycan (Bgn), mRNA [NM_007542]
A_51_P111950	-38.0468	Zic5	Mus musculus zinc finger protein of the cerebellum 5 (Zic5), mRNA [NM_022987]
A_51_P412024	-37.9763	Slc6a20a	solute carrier family 6 (neurotransmitter transporter), member 20A Gene [Source:MGI Symbol;Acc:MGI:2143217] [ENSMUST00000040960]
A_51_P349087	-37.4911	Sall4	Mus musculus sal-like 4 (Drosophila) (Sall4), transcript variant a, mRNA [NM_175303]
A_52_P193555	-37.3888	Trp73	Mus musculus transformation related protein 73 (Trp73), transcript variant 1, mRNA [NM_011642]
A_51_P331059	-36.7188	Tex15	Mus musculus testis expressed gene 15 (Tex15), mRNA [NM_031374]
A_52_P374556	-36.6053	Lgi4	Mus musculus leucine-rich repeat LGI family, member 4 (Lgi4), mRNA [NM_144556]
A_51_P326152	-36.4988	Sim2	Mus musculus single-minded homolog 2 (Drosophila) (Sim2), mRNA [NM_011377]
A_51_P294233	-36.0433		Nanog homeobox Gene [Source:MGI (curated);Acc:MGI:1919200] [ENSMUST00000112580]
A_51_P358765	-35.4114	Spp1	Mus musculus secreted phosphoprotein 1 (Spp1), mRNA [NM_009263]
A_52_P7593	-34.53	Tnfrsf19	Mus musculus tumor necrosis factor receptor superfamily, member 19, mRNA (cDNA clone MGC:40996 IMAGE:5256883), complete cds, [BC030062]
A_52_P763262	-34.4199		Mus musculus 9 days embryo whole body cDNA, RIKEN full-length enriched library, clone:D030042L12 product:unclassifiable, full insert sequence, [AK050947]
A_51_P274163	-34.2303	Clybl	Mus musculus citrate lyase beta like (Clybl), mRNA [NM_029556]
A_52_P455370	-33.9036	A2m	Mus musculus alpha-2-macroglobulin (A2m), mRNA [NM_175628]
A_51_P136303	-33.8135	Cyp4f15	Mus musculus cytochrome P450, family 4, subfamily f, polypeptide 15 (Cyp4f15), mRNA [NM_134127]
A_51_P377158	-33.7125		DFR10_MOUSE (Q64263) Defensin-related cryptdin, related sequence 10 precursor (Cryptdin-related protein 4C-4) (CRS4C), complete [TC1593310]
A_51_P489503	-33.1044	Notum	Mus musculus notum pectinacetylesterase homolog (Drosophila) (Notum), mRNA [NM_175263]
A_51_P444931	-32.2368	Otx1	Mus musculus orthodenticle homolog 1 (Drosophila) (Otx1), mRNA [NM_011023]
A_52_P88818	-32.0921	Clybl	Mus musculus citrate lyase beta like (Clybl), mRNA [NM_029556]
A_51_P352773	-32.0382	LOC100044290	PREDICTED: Mus musculus hypothetical protein LOC100044290 (LOC100044290), mRNA [XM_001471606]
A_51_P102081	-31.6914	Defa-rs2	Mus musculus defensin, alpha, related sequence 2 (Defa-rs2), mRNA [NM_007847]
A_52_P516409	-30.5983	Col4a6	Mus musculus collagen, type IV, alpha 6 (Col4a6), mRNA [NM_053185]
A_52_P674087	-30.5615	Prtg	Mus musculus protogenin homolog (Gallus gallus) (Prtg), mRNA [NM_175485]
A_51_P202340	-30.2466	Pou5f1	Mus musculus POU domain, class 5, transcription factor 1 (Pou5f1), mRNA [NM_013633]
A_52_P112463	-30.1874	Dlx6os1	Mus musculus Dlx6 opposite strand transcript 1 (Dlx6os1), non-coding RNA [NR_015388]
A_51_P101975	-30.1595	Fgf8	Mus musculus fibroblast growth factor 8 (Fgf8), transcript variant 1, mRNA [NM_010205]
A_51_P399305	-29.9674	Tnfrsf19	Mus musculus tumor necrosis factor receptor superfamily, member 19 (Tnfrsf19), transcript variant 1, mRNA [NM_013869]
A_51_P375862	-29.9548	Srpk3	Mus musculus serine/arginine-rich protein specific kinase 3 (Srpk3), mRNA [NM_019684]
A_51_P267593	-29.9006	1700061G19Rik	RIKEN cDNA 1700061G19 gene Gene [Source:MGI Symbol;Acc:MGI:1925875] [ENSMUST00000025048]
A_51_P484526	-29.8574	Wif1	Mus musculus Wnt inhibitory factor 1 (Wif1), mRNA [NM_011915]
A_52_P307801	-28.5793	Defa-rs2	Mus musculus defensin, alpha, related sequence 2 (Defa-rs2), mRNA [NM_007847]
A_51_P188911	-27.9552	Galnt12	Mus musculus UDP-N-acetyl-alpha-D-galactosamine:polypeptide N-acetylgalactosaminyltransferase 12 (Galnt12), mRNA [NM_172693]
A_51_P397673	-27.8757	Pcsk9	Mus musculus proprotein convertase subtilisin/kexin type 9 (Pcsk9), mRNA [NM_153565]
A_52_P296244	-27.7228	Fgf8	Mus musculus fibroblast growth factor 8 (Fgf8), transcript variant 2, mRNA [NM_001166361]
A_51_P207751	-27.3397	Guca1a	Mus musculus guanylate cyclase activator 1a (retina) (Guca1a), mRNA [NM_008189]
A_52_P231012	-27.1685	Dlx6os1	Mus musculus Dlx6 opposite strand transcript 1 (Dlx6os1), non-coding RNA [NR_015388]
A_52_P409601	-27.1219	Cd40	Mus musculus CD40 antigen (Cd40), transcript variant 1, mRNA [NM_011611]
A_52_P239246	-26.6448	Prtg	Mus musculus protogenin homolog (Gallus gallus) (Prtg), mRNA [NM_175485]
A_52_P236705	-26.5436	Ripply3	Mus musculus ripply3 homolog (zebrafish) (Ripply3), mRNA [NM_133229]
A_51_P402617	-26.0114	Nkx6-2	Mus musculus NK6 homeobox 2 (Nkx6-2), transcript variant 1, mRNA [NM_183248]
A_51_P483639	-25.958	Prtg	Mus musculus protogenin homolog (Gallus gallus) (Prtg), mRNA [NM_175485]
A_51_P354307	-25.3215	Clic6	Mus musculus chloride intracellular channel 6 (Clic6), mRNA [NM_172469]
A_52_P144791	-25.2735	Nkx1-2	Mus musculus Nkx-1,2 gene, 3' untranslated region, partial sequence, [AF222442]
A_51_P499371	-25.2357	Vax1	Mus musculus ventral anterior homeobox containing gene 1 (Vax1), mRNA [NM_009501]
A_51_P340027	-25.0655	Pappa	Mus musculus pregnancy-associated plasma protein A (Pappa), mRNA [NM_021362]
A_51_P394014	-25.0278	Qprt	Mus musculus quinolinate phosphoribosyltransferase (Qprt), mRNA [NM_133686]
A_52_P295432	-24.6995	Cxcl5	Mus musculus chemokine (C-X-C motif) ligand 5 (Cxcl5), mRNA [NM_009141]
A_51_P109326	-24.6226	Col4a6	Mus musculus collagen, type IV, alpha 6 (Col4a6), mRNA [NM_053185]
A_51_P383704	-24.5597	Atoh1	Mus musculus atonal homolog 1 (Drosophila) (Atoh1), mRNA [NM_007500]
A_52_P224348	-24.2739	Kctd12b	Mus musculus potassium channel tetramerisation domain containing 12b (Kctd12b), mRNA [NM_175429]
A_52_P487303	-24.0624	Rasgrp1	Mus musculus RAS guanyl releasing protein 1 (Rasgrp1), mRNA [NM_011246]
A_51_P302626	-23.8046	Hnf1a	Mouse hepatocyte nuclear factor 1 (HNF-1) mRNA, complete cds, [M57966]
A_51_P472393	-22.7281		RIKEN cDNA 4930426D05 gene Gene [Source:MGI Symbol;Acc:MGI:1921894] [ENSMUST00000050671]
A_52_P462837	-22.4403	Emx2	Mus musculus empty spiracles homolog 2 (Drosophila) (Emx2), mRNA [NM_010132]
A_51_P501793	-22.3958	Hes3	Mus musculus hairy and enhancer of split 3 (Drosophila) (Hes3), mRNA [NM_008237]
A_52_P508391	-22.2786	Dkk1	Mus musculus dickkopf homolog 1 (Xenopus laevis) (Dkk1), mRNA [NM_010051]
A_52_P629748	-22.2377		RIKEN cDNA 4732444A12 gene Gene [Source:MGI Symbol;Acc:MGI:3698431] [ENSMUST00000066154]
A_51_P351273	-22.2012	Tcea3	Mus musculus transcription elongation factor A (SII), 3 (Tcea3), mRNA [NM_011542]
A_51_P240501	-22.1671	4930583H14Rik	Mus musculus RIKEN cDNA 4930583H14 gene (4930583H14Rik), transcript variant 1, mRNA [NM_026358]
A_51_P467086	-21.6004	Defa3	Mus musculus defensin, alpha, 3 (Defa3), mRNA [NM_007850]
A_51_P204740	-21.0214	Cd34	Mus musculus CD34 antigen (Cd34), transcript variant 2, mRNA [NM_133654]
A_52_P554594	-20.9997	Tcfap2e	Mus musculus transcription factor AP-2, epsilon (Tcfap2e), mRNA [NM_198960]
A_51_P144090	-20.9803	Slc16a3	Mus musculus solute carrier family 16 (monocarboxylic acid transporters), member 3 (Slc16a3), mRNA [NM_030696]
A_51_P248865	-20.9537	Foxf2	Mus musculus forkhead box F2 (Foxf2), mRNA [NM_010225]
A_52_P155805	-20.8938	2010204K13Rik	Mus musculus RIKEN cDNA 2010204K13 gene (2010204K13Rik), transcript variant 1, non-coding RNA [NR_027924]
A_51_P388310	-20.8261	Cdk6	Mus musculus cyclin-dependent kinase 6 (Cdk6), mRNA [NM_009873]
A_52_P145912	-20.8117	Mylk	Mus musculus myosin, light polypeptide kinase (Mylk), mRNA [NM_139300]
A_51_P489679	-20.7732	Lrrc23	Mus musculus leucine rich repeat containing 23 (Lrrc23), mRNA [NM_013588]
A_51_P168960	-20.7262	Cnpy1	Mus musculus canopy 1 homolog (zebrafish) (Cnpy1), mRNA [NM_175651]
A_51_P255853	-20.5083	Tal1	Murine helix-loop-helix protein mRNA, complete cds, [M59764]
A_52_P1036159	-20.4882		Mus musculus 9 days embryo whole body cDNA, RIKEN full-length enriched library, clone:D030030M23 product:unclassifiable, full insert sequence, [AK050890]
A_51_P359315	-20.0989	Apobec2	Mus musculus apolipoprotein B mRNA editing enzyme, catalytic polypeptide 2 (Apobec2), mRNA [NM_009694]
A_52_P488501	-20.0499	Gtsf1l	Mus musculus gametocyte specific factor 1-like (Gtsf1l), mRNA [NM_026630]
A_52_P575217	-19.9199	Mylk	Mus musculus myosin, light polypeptide kinase (Mylk), mRNA [NM_139300]
A_51_P153765	-19.9113	Car13	Mus musculus carbonic anhydrase 13 (Car13), mRNA [NM_024495]
A_51_P128987	-19.69	Akr1b8	Mus musculus aldo-keto reductase family 1, member B8 (Akr1b8), mRNA [NM_008012]
A_52_P361534	-19.6589	Wnt3	Mus musculus wingless-related MMTV integration site 3 (Wnt3), mRNA [NM_009521]
A_51_P295594	-19.5434	Ooep	Mus musculus oocyte expressed protein homolog (dog) (Ooep), mRNA [NM_026480]
A_51_P359570	-19.4711	Ifit3	Mus musculus interferon-induced protein with tetratricopeptide repeats 3 (Ifit3), mRNA [NM_010501]
A_52_P448236	-19.409	Zfp820	Mus musculus zinc finger protein 820 (Zfp820), mRNA [NM_029281]
A_51_P144264	-19.2284	Klf2	Mus musculus Kruppel-like factor 2 (lung) (Klf2), mRNA [NM_008452]
A_51_P183746	-19.0922	Prrx2	Mus musculus paired related homeobox 2, mRNA (cDNA clone MGC:169496 IMAGE:8860891), complete cds, [BC137872]
A_51_P401024	-19.0627	Lrrc34	Mus musculus leucine rich repeat containing 34 (Lrrc34), mRNA [NM_027941]
A_51_P166740	-19.0445	Kcnj4	Mus musculus potassium inwardly-rectifying channel, subfamily J, member 4 (Kcnj4), mRNA [NM_008427]
A_51_P244950	-19.0438	Dpys	Mus musculus dihydropyrimidinase (Dpys), transcript variant 2, mRNA [NM_001164466]
A_51_P257419	-19.0104	Lhx2	Mus musculus LIM homeobox protein 2 (Lhx2), mRNA [NM_010710]
A_52_P243992	-18.9527	2610027F03Rik	Mus musculus 10 days embryo whole body cDNA, RIKEN full-length enriched library, clone:2610027F03 product:unclassifiable, full insert sequence, [AK011565]
A_51_P240136	-18.9485	Gng8	Mus musculus guanine nucleotide binding protein (G protein), gamma 8 (Gng8), mRNA [NM_010320]
A_51_P175018	-18.8418	Apcdd1	Mus musculus activated spleen cDNA, RIKEN full-length enriched library, clone:F830213N15 product:Ethanol induced gene product, full insert sequence, [AK157407]
A_51_P176337	-18.8002	Sox1	Mus musculus SRY-box containing gene 1 (Sox1), mRNA [NM_009233]
A_52_P89683	-18.7314	Gm14470	PREDICTED: Mus musculus similar to lactate dehydrogenase 1, A chain (LOC385319), mRNA [XM_001474667]
A_52_P244711	-18.6663	Tcf7	Mus musculus transcription factor 7, T-cell specific (Tcf7), mRNA [NM_009331]
A_51_P155966	-18.4985	Mnd1	Mus musculus meiotic nuclear divisions 1 homolog (S, cerevisiae) (Mnd1), mRNA [NM_029797]
A_52_P288251	-18.4159	Tmem204	Mus musculus transmembrane protein 204 (Tmem204), mRNA [NM_001001183]
A_52_P249336	-18.335	Defa20	Mus musculus defensin, alpha, 20 (Defa20), mRNA [NM_183268]
A_51_P291501	-18.0487	Ccno	Mus musculus cyclin O (Ccno), mRNA [NM_001081062]
A_52_P333097	-17.2095	Mcoln3	mucolipin 3 Gene [Source:MGI (curated);Acc:MGI:1890500] [ENSMUST00000039450]
A_51_P443819	-17.1654	2610034M16Rik	Mus musculus RIKEN cDNA 2610034M16 gene (2610034M16Rik), mRNA [NM_027001]
A_51_P407494	-17.0844	Lefty2	Mus musculus left-right determination factor 2 (Lefty2), mRNA [NM_177099]
[truncated: 1,078 more rows]
