# Supplementary material for: The positional identity of mouse ES cell-generated neurons is affected by BMP signaling
Source: Cell Mol Life Sci. 2012 Oct 16;70(6):1095–111. doi: 10.1007/s00018-012-1182-3 (PMC3578729; doi:10.1007/s00018-012-1182-3)
Supplement: Supplementary file 5 — Supplementary material 5 (XLS 61 kb) [file 18_2012_1182_MOESM5_ESM.xls]

## Sheet: GSEA Analysis
GSEA Analysis
Gene Set	Noggin Enr. Score	RA Enr. Score
ACID_AMINO_ACID_LIGASE_ACTIVITY	-1.31438	0.519411
ACTIN_CYTOSKELETON	-1.56417	0.986783
ACTIN_CYTOSKELETON_ORGANIZATION_AND_BIOGENESIS	-1.75973	1.29848
ACTIN_FILAMENT_BASED_PROCESS	-1.71162	1.2979
ACTIVE_TRANSMEMBRANE_TRANSPORTER_ACTIVITY	1.58347	1.089
ADENYL_NUCLEOTIDE_BINDING	-1.31331	1.14208
ADENYL_RIBONUCLEOTIDE_BINDING	-1.20339	1.25442
ALCOHOL_METABOLIC_PROCESS	-1.19772	-0.974542
AMINE_METABOLIC_PROCESS	-1.38648	-0.912258
AMINE_TRANSMEMBRANE_TRANSPORTER_ACTIVITY	1.51084	-0.873202
AMINE_TRANSPORT	1.51654	-0.926012
AMINO_ACID_AND_DERIVATIVE_METABOLIC_PROCESS	1.16111	-0.586437
AMINO_ACID_TRANSMEMBRANE_TRANSPORTER_ACTIVITY	1.71015	0.815539
AMINO_ACID_TRANSPORT	1.99155	0.845739
ANATOMICAL_STRUCTURE_DEVELOPMENT	1.88117	1.55346
ANATOMICAL_STRUCTURE_FORMATION	-1.26435	1.13219
ANATOMICAL_STRUCTURE_MORPHOGENESIS	1.55553	-1.13398
ANION_TRANSMEMBRANE_TRANSPORTER_ACTIVITY	-1.40504	-1.08991
ANION_TRANSPORT	-1.6697	-1.25723
ANTI_APOPTOSIS	-1.33891	-0.808809
APOPTOSIS_GO	-1.59631	-0.891812
ATP_BINDING	1.19141	1.28041
ATPASE_ACTIVITY	1.68233	1.28329
ATPASE_ACTIVITY_COUPLED	1.60742	1.48502
AUXILIARY_TRANSPORT_PROTEIN_ACTIVITY	1.92553	1.24044
AXON_GUIDANCE	1.9072	1.44228
AXONOGENESIS	1.92685	1.244
BASOLATERAL_PLASMA_MEMBRANE	-1.75574	-1.12445
BEHAVIOR	1.16577	-0.935014
BIOPOLYMER_CATABOLIC_PROCESS	-1.88221	-1.00658
BIOPOLYMER_METABOLIC_PROCESS	SUPPLEMENTAL TABLE 2	-0.97336
BIOPOLYMER_MODIFICATION	1.87567	1.27516
BIOSYNTHETIC_PROCESS	-1.5111	1.43006
BLOOD_COAGULATION	-1.24858	-1.27424
BONE_REMODELING	-1.65867	-1.10903
BRAIN_DEVELOPMENT	1.90474	-1.57023
CALCIUM_CHANNEL_ACTIVITY	1.81501	1.7967
CALCIUM_ION_BINDING	-1.69795	1.40523
CALCIUM_ION_TRANSPORT	1.6376	1.66075
CAMP_MEDIATED_SIGNALING	1.85162	1.55056
CARBOHYDRATE_BINDING	-1.58612	1.19385
CARBOHYDRATE_BIOSYNTHETIC_PROCESS	1.65253	1.45346
CARBOHYDRATE_METABOLIC_PROCESS	-1.28272	1.28819
CARBOXYLESTERASE_ACTIVITY	-0.888553	1.83819
CARBOXYLIC_ACID_METABOLIC_PROCESS	-1.48597	-1.20872
CARBOXYLIC_ACID_TRANSMEMBRANE_TRANSPORTER_ACTIVITY	1.70124	-0.687793
CARBOXYLIC_ACID_TRANSPORT	1.79929	-0.747534
CATABOLIC_PROCESS	-1.42892	-1.33485
CATION_BINDING	-1.80812	1.15266
CATION_CHANNEL_ACTIVITY	1.95702	1.70317
CATION_HOMEOSTASIS	1.46724	0.874834
CATION_TRANSMEMBRANE_TRANSPORTER_ACTIVITY	1.91175	1.41551
CATION_TRANSPORT	1.96129	1.69229
CELL_CELL_ADHESION	-1.29122	1.12093
CELL_CELL_SIGNALING	2.19279	1.5898
CELL_CYCLE_ARREST_GO_0007050	1.36215	-0.946069
CELL_CYCLE_GO_0007049	-1.52111	-1.46056
CELL_CYCLE_PHASE	-1.15085	-1.31664
CELL_CYCLE_PROCESS	-1.16685	-1.32222
CELL_DEVELOPMENT	1.58516	1.22327
CELL_FRACTION	1.53897	1.28267
CELL_JUNCTION	-1.85281	-1.19089
CELL_MATRIX_ADHESION	-1.67839	1.35117
CELL_MIGRATION	2.02459	1.54735
CELL_PROJECTION	1.70192	1.70849
CELL_PROLIFERATION_GO_0008283	-1.7225	-1.08577
CELL_SUBSTRATE_ADHESION	-1.60689	1.3009
CELL_SURFACE	2.33411	1.71747
CELL_SURFACE_RECEPTOR_LINKED_SIGNAL_TRANSDUCTION_GO_0007166	1.73227	1.50477
CELLULAR_BIOSYNTHETIC_PROCESS	-1.57594	-0.92903
CELLULAR_CARBOHYDRATE_METABOLIC_PROCESS	-1.53536	-0.812641
CELLULAR_CATABOLIC_PROCESS	-1.43916	-1.35785
CELLULAR_CATION_HOMEOSTASIS	1.45399	0.886109
CELLULAR_COMPONENT_ASSEMBLY	-1.59456	1.03494
CELLULAR_DEFENSE_RESPONSE	-1.28271	0.678299
CELLULAR_HOMEOSTASIS	1.66736	1.01981
CELLULAR_LIPID_METABOLIC_PROCESS	-1.65051	1.27196
CELLULAR_LOCALIZATION	1.85231	1.31928
CELLULAR_MACROMOLECULE_METABOLIC_PROCESS	-1.52522	1.12266
CELLULAR_MORPHOGENESIS_DURING_DIFFERENTIATION	1.92038	1.20393
CELLULAR_PROTEIN_METABOLIC_PROCESS	-1.55065	1.09476
CENTRAL_NERVOUS_SYSTEM_DEVELOPMENT	1.8958	1.69515
CENTROSOME	-1.2295	-1.29735
CHEMICAL_HOMEOSTASIS	1.53165	0.952435
CHROMATIN	-1.17911	-1.03732
CHROMATIN_BINDING	-1.47069	-1.2881
CHROMATIN_MODIFICATION	1.36913	1.39154
CHROMOSOME_ORGANIZATION_AND_BIOGENESIS	1.66924	-0.810407
CLATHRIN_COATED_VESICLE	1.01201	1.43602
COAGULATION	-1.33979	-1.16684
COATED_VESICLE	1.57023	1.2384
COFACTOR_METABOLIC_PROCESS	-1.54764	-1.11571
COLLAGEN	-1.50658	-1.2673
CONDENSED_CHROMOSOME	-1.31403	-1.14671
CONTRACTILE_FIBER	-1.54936	0.861161
CONTRACTILE_FIBER_PART	-1.844	-1.16496
CYCLIC_NUCLEOTIDE_MEDIATED_SIGNALING	1.89453	1.27689
CYSTEINE_TYPE_ENDOPEPTIDASE_ACTIVITY	-1.27602	1.0339
CYTOKINE_ACTIVITY	-1.58225	-1.24696
CYTOKINE_PRODUCTION	-1.31525	0.726211
CYTOPLASM	-1.7099	1.26112
CYTOPLASMIC_MEMBRANE_BOUND_VESICLE	1.36968	1.38597
CYTOPLASMIC_PART	-1.65034	1.16924
CYTOPLASMIC_VESICLE	1.43921	1.41947
CYTOSKELETAL_PART	1.51753	1.53154
CYTOSKELETAL_PROTEIN_BINDING	1.96331	1.58228
CYTOSKELETON	1.42642	1.33348
CYTOSKELETON_ORGANIZATION_AND_BIOGENESIS	1.41815	1.37267
CYTOSOL	-1.61107	-1.29193
DEFENSE_RESPONSE	-1.23259	1.07769
DEPHOSPHORYLATION	1.5156	1.26826
DETECTION_OF_STIMULUS	1.56682	1.47624
DI___TRI_VALENT_INORGANIC_CATION_TRANSPORT	1.65184	1.6701
DNA_BINDING	-1.54012	-1.61851
DNA_METABOLIC_PROCESS	-1.23742	-1.34205
DNA_PACKAGING	1.80197	-1.0871
DNA_RECOMBINATION	-1.54033	-1.27378
ECTODERM_DEVELOPMENT	-1.53134	-0.577518
ELECTRON_CARRIER_ACTIVITY	-1.64558	1.33147
ELECTRON_TRANSPORT_GO_0006118	-1.24856	-1.42359
EMBRYONIC_DEVELOPMENT	1.76756	-1.60814
ENDOMEMBRANE_SYSTEM	1.49672	1.21552
ENDOPEPTIDASE_ACTIVITY	-1.53743	1.31856
ENDOPLASMIC_RETICULUM	1.31494	1.18136
ENDOPLASMIC_RETICULUM_MEMBRANE	1.95661	1.04474
ENDOPLASMIC_RETICULUM_PART	1.66239	1.00429
ENDOSOME	-1.22896	1.35556
ENVELOPE	-1.26694	-0.664295
ENZYME_ACTIVATOR_ACTIVITY	-1.1739	1.24425
ENZYME_BINDING	1.81998	-1.18547
ENZYME_INHIBITOR_ACTIVITY	1.81648	0.999703
ENZYME_LINKED_RECEPTOR_PROTEIN_SIGNALING_PATHWAY	-1.56964	1.37989
ENZYME_REGULATOR_ACTIVITY	1.7016	1.2751
EPIDERMAL_GROWTH_FACTOR_RECEPTOR_SIGNALING_PATHWAY	-1.24754	0.84956
EPIDERMIS_DEVELOPMENT	-1.57338	-0.604549
ESTABLISHMENT_AND_OR_MAINTENANCE_OF_CHROMATIN_ARCHITECTURE	1.66632	1.3661
ESTABLISHMENT_OF_CELLULAR_LOCALIZATION	1.81739	1.41565
ESTABLISHMENT_OF_LOCALIZATION	1.8288	1.30609
ESTABLISHMENT_OF_PROTEIN_LOCALIZATION	-1.2481	0.980316
EXOPEPTIDASE_ACTIVITY	-1.68313	-1.28018
EXTRACELLULAR_MATRIX	-1.5572	1.48063
EXTRACELLULAR_MATRIX_PART	-1.67081	-1.19724
EXTRACELLULAR_REGION	-1.60866	1.32937
EXTRACELLULAR_REGION_PART	-1.75011	1.43251
EXTRACELLULAR_SPACE	-1.78684	-1.26277
FATTY_ACID_METABOLIC_PROCESS	-1.27093	-1.52074
FEMALE_PREGNANCY	-1.89206	-1.30461
G_PROTEIN_COUPLED_RECEPTOR_ACTIVITY	1.28894	1.17042
G_PROTEIN_COUPLED_RECEPTOR_BINDING	1.84728	0.891347
G_PROTEIN_COUPLED_RECEPTOR_PROTEIN_SIGNALING_PATHWAY	1.84473	1.45226
G_PROTEIN_SIGNALING_COUPLED_TO_CAMP_NUCLEOTIDE_SECOND_MESSENGER	1.85162	1.55056
G_PROTEIN_SIGNALING_COUPLED_TO_CYCLIC_NUCLEOTIDE_SECOND_MESSENGER	1.83443	1.22541
G_PROTEIN_SIGNALING_COUPLED_TO_IP3_SECOND_MESSENGERPHOSPHOLIPASE_C_ACTIVATING	1.4288	1.05474
G1_S_TRANSITION_OF_MITOTIC_CELL_CYCLE	1.52399	-1.02688
GAMETE_GENERATION	1.33017	-1.08563
GATED_CHANNEL_ACTIVITY	2.06273	1.70659
GENERATION_OF_A_SIGNAL_INVOLVED_IN_CELL_CELL_SIGNALING	1.48912	1.36477
GENERATION_OF_NEURONS	1.93983	1.70113
GENERATION_OF_PRECURSOR_METABOLITES_AND_ENERGY	-1.33705	-1.04281
GLUTAMATE_RECEPTOR_ACTIVITY	1.33915	1.53202
GLYCOPROTEIN_BIOSYNTHETIC_PROCESS	1.47894	1.0706
GLYCOPROTEIN_METABOLIC_PROCESS	1.49273	1.18368
GLYCOSAMINOGLYCAN_BINDING	-1.44226	1.93901
GOLGI_APPARATUS	1.6404	1.09016
GOLGI_APPARATUS_PART	1.26931	1.01539
GROWTH	1.38158	-1.00919
GROWTH_FACTOR_ACTIVITY	1.58058	1.17388
GTP_BINDING	-1.34265	1.24489
GTPASE_ACTIVATOR_ACTIVITY	1.6033	1.13866
GTPASE_ACTIVITY	-1.43932	1.15468
GTPASE_REGULATOR_ACTIVITY	1.43082	1.09335
GUANYL_NUCLEOTIDE_BINDING	-1.31738	-0.977665
GUANYL_NUCLEOTIDE_EXCHANGE_FACTOR_ACTIVITY	1.33619	1.04475
HEART_DEVELOPMENT	-1.24458	-1.25076
HEMOPOIESIS	-1.49796	0.851833
HEMOPOIETIC_OR_LYMPHOID_ORGAN_DEVELOPMENT	-1.56094	-0.964209
HEMOSTASIS	-1.21181	-1.31903
HOMEOSTATIC_PROCESS	1.51641	1.34459
HORMONE_ACTIVITY	-0.902538	1.51439
HORMONE_METABOLIC_PROCESS	-1.48573	1.33315
HYDROLASE_ACTIVITY_ACTING_ON_ACID_ANHYDRIDES	-1.27217	1.31341
HYDROLASE_ACTIVITY_ACTING_ON_CARBON_NITROGEN_NOT_PEPTIDEBONDS	-1.40889	-1.2907
HYDROLASE_ACTIVITY_ACTING_ON_ESTER_BONDS	1.71551	1.32987
HYDROLASE_ACTIVITY_ACTING_ON_GLYCOSYL_BONDS	-1.52867	-1.03836
I_KAPPAB_KINASE_NF_KAPPAB_CASCADE	-1.51882	-1.50129
IDENTICAL_PROTEIN_BINDING	-1.87585	1.13073
IMMUNE_RESPONSE	-1.42853	0.852634
IMMUNE_SYSTEM_DEVELOPMENT	-1.56094	-0.964209
IMMUNE_SYSTEM_PROCESS	-1.46341	0.912959
INFLAMMATORY_RESPONSE	-1.35334	1.35387
INORGANIC_CATION_TRANSMEMBRANE_TRANSPORTER_ACTIVITY	-1.39135	-1.24858
INTEGRAL_TO_MEMBRANE	1.89259	1.48082
INTEGRAL_TO_PLASMA_MEMBRANE
INTEGRIN_BINDING	1.8776	1.49501
INTEGRIN_COMPLEX	-1.53437	1.23247
INTERCELLULAR_JUNCTION	-1.58465	-0.93075
INTERPHASE	-1.72827	-1.37407
INTERPHASE_OF_MITOTIC_CELL_CYCLE	-1.609	-1.36151
INTRACELLULAR_NON_MEMBRANE_BOUND_ORGANELLE	-1.75755	-1.26133
INTRACELLULAR_ORGANELLE_PART	1.40669	0.935476
INTRACELLULAR_PROTEIN_TRANSPORT	1.34544	1.00561
INTRACELLULAR_SIGNALING_CASCADE	-1.65308	0.970369
INTRACELLULAR_TRANSPORT	-1.49997	1.10082
INTRINSIC_TO_MEMBRANE	1.50924	1.11799
INTRINSIC_TO_PLASMA_MEMBRANE	1.88155	1.46648
ION_BINDING	1.87972	1.45647
ION_CHANNEL_ACTIVITY	-1.78878	1.19874
ION_HOMEOSTASIS	1.9421	1.6898
ION_TRANSMEMBRANE_TRANSPORTER_ACTIVITY	1.53338	0.938775
ION_TRANSPORT	1.9057	1.37798
JNK_CASCADE	1.66378	1.2147
KINASE_ACTIVITY	-1.1643	1.55147
KINASE_BINDING	1.3326	1.40955
KINASE_INHIBITOR_ACTIVITY	1.16053	-1.9683
KINASE_REGULATOR_ACTIVITY	1.6221	1.1112
LEADING_EDGE	1.68577	1.54933
LIGAND_DEPENDENT_NUCLEAR_RECEPTOR_ACTIVITY	-1.59083	1.27538
LIGAND_GATED_CHANNEL_ACTIVITY	1.19265	-0.878449
LIGASE_ACTIVITY	1.61232	1.36869
LIGASE_ACTIVITY_FORMING_CARBON_NITROGEN_BONDS	-1.40361	0.674374
LIPASE_ACTIVITY	-1.3419	0.441262
LIPID_BINDING	0.862868	1.40699
LIPID_BIOSYNTHETIC_PROCESS	-1.47232	1.53098
LIPID_CATABOLIC_PROCESS	-1.97728	-1.1241
LIPID_METABOLIC_PROCESS	-1.30376	-1.0919
LYASE_ACTIVITY	-1.85704	-1.61494
LYSOSOME	-1.32688	1.4463
LYTIC_VACUOLE	-1.44947	-1.42432
M_PHASE_OF_MITOTIC_CELL_CYCLE	-1.44947	-1.42432
MACROMOLECULAR_COMPLEX	-1.18125	-1.19768
MACROMOLECULAR_COMPLEX_ASSEMBLY	1.48406	1.3992
MACROMOLECULE_BIOSYNTHETIC_PROCESS	-1.56226	0.997733
MACROMOLECULE_CATABOLIC_PROCESS	-1.20704	1.2049
MACROMOLECULE_LOCALIZATION	-1.70858	-0.910603
MAPKKK_CASCADE_GO_0000165	-1.32929	0.943562
MEMBRANE	1.16977	1.59686
MEMBRANE_BOUND_VESICLE	1.91752	1.45827
MEMBRANE_ENCLOSED_LUMEN	1.39841	1.34819
MEMBRANE_FRACTION	-1.32026	-0.968109
MEMBRANE_LIPID_BIOSYNTHETIC_PROCESS	1.67787	1.19036
MEMBRANE_ORGANIZATION_AND_BIOGENESIS	-1.31896	1.07257
MEMBRANE_PART	1.83333	1.31255
METAL_ION_TRANSMEMBRANE_TRANSPORTER_ACTIVITY	1.85149	1.41335
METAL_ION_TRANSPORT	1.82976	1.46635
METALLOPEPTIDASE_ACTIVITY	1.92719	1.84981
METHYLTRANSFERASE_ACTIVITY	-1.58303	-1.26471
MICROBODY	-1.49941	-1.24282
MICROTUBULE_ASSOCIATED_COMPLEX	-1.70103	-0.923753
MICROTUBULE_BASED_PROCESS	1.83566	1.48587
MICROTUBULE_BINDING	1.6698	1.74896
MICROTUBULE_CYTOSKELETON	1.91774	1.6662
MICROTUBULE_ORGANIZING_CENTER	2.4428	0.997543
MITOCHONDRIAL_PART	-1.18233	-1.27631
MITOCHONDRION	-1.26306	-0.974951
MITOSIS	-1.55741	-1.03431
MITOTIC_CELL_CYCLE	-1.16704	-1.19376
MOLECULAR_ADAPTOR_ACTIVITY	-1.61846	-1.30781
MONOCARBOXYLIC_ACID_METABOLIC_PROCESS	1.31841	1.09829
MONOVALENT_INORGANIC_CATION_TRANSPORT	-1.38196	-1.46103
MRNA_PROCESSING_GO_0006397	1.95194	1.67228
MULTI_ORGANISM_PROCESS	1.25462	0.903929
MULTICELLULAR_ORGANISMAL_DEVELOPMENT	-1.39147	-1.0787
MUSCLE_DEVELOPMENT	1.76517	1.4394
MYELOID_CELL_DIFFERENTIATION	-1.60179	-1.41458
MYOFIBRIL	-1.71169	1.10922
NEGATIVE_REGULATION_OF_APOPTOSIS	-1.86499	-1.06485
NEGATIVE_REGULATION_OF_BIOLOGICAL_PROCESS	-1.46563	-0.893869
NEGATIVE_REGULATION_OF_CATALYTIC_ACTIVITY	-1.63037	-1.00685
NEGATIVE_REGULATION_OF_CELL_CYCLE	2.03235	1.5618
NEGATIVE_REGULATION_OF_CELL_DIFFERENTIATION	-1.70436	-0.986089
NEGATIVE_REGULATION_OF_CELLULAR_METABOLIC_PROCESS	-2.03166	-1.22176
NEGATIVE_REGULATION_OF_CELLULAR_PROCESS	-1.61219	-1.10895
NEGATIVE_REGULATION_OF_CELLULAR_PROTEIN_METABOLIC_PROCESS	-1.66811	-1.07111
NEGATIVE_REGULATION_OF_DEVELOPMENTAL_PROCESS	-1.82616	1.52632
NEGATIVE_REGULATION_OF_GROWTH	-1.83332	-0.90686
NEGATIVE_REGULATION_OF_METABOLIC_PROCESS	1.39315	-1.32924
NEGATIVE_REGULATION_OF_NUCLEOSIDENUCLEOTIDE_AND_NUCLEIC_ACID_METABOLIC_PROCESS	-1.61708	-1.10113
NEGATIVE_REGULATION_OF_PROGRAMMED_CELL_DEATH	1.623	-1.07844
NEGATIVE_REGULATION_OF_PROTEIN_METABOLIC_PROCESS
NEGATIVE_REGULATION_OF_RNA_METABOLIC_PROCESS	-1.42738	-0.902918
NEGATIVE_REGULATION_OF_SIGNAL_TRANSDUCTION	-1.94429	1.59881
NEGATIVE_REGULATION_OF_TRANSCRIPTION	-2.07898	-0.793608
NEGATIVE_REGULATION_OF_TRANSCRIPTION_DNA_DEPENDENT	1.86703	1.42461
NEGATIVE_REGULATION_OF_TRANSCRIPTION_FROM_RNA_POLYMERASE_II_PROMOTER	-1.51947	-1.12642
NEGATIVE_REGULATION_OF_TRANSFERASE_ACTIVITY	-2.07898	-0.793608
NERVOUS_SYSTEM_DEVELOPMENT	1.17728	0.816994
NEURITE_DEVELOPMENT	-1.30098	0.751422
NEUROGENESIS	1.84518	1.76006
NEUROLOGICAL_SYSTEM_PROCESS	1.93934	1.22219
NEURON_DEVELOPMENT	2.07704	1.60614
NEURON_DIFFERENTIATION	2.06993	1.82448
NEUROTRANSMITTER_BINDING	1.88488	1.49573
NEUROTRANSMITTER_RECEPTOR_ACTIVITY	1.83448	1.66297
NITROGEN_COMPOUND_METABOLIC_PROCESS	1.90529	1.35716
NON_MEMBRANE_BOUND_ORGANELLE	1.90529	1.35716
NUCLEAR_CHROMOSOME	-1.59179	-1.09938
NUCLEAR_CHROMOSOME_PART	1.40669	0.935476
NUCLEAR_ENVELOPE_ENDOPLASMIC_RETICULUM_NETWORK	-1.7283	-1.36416
NUCLEAR_IMPORT	-1.38538	-1.35423
NUCLEAR_PART	1.96468	1.04007
NUCLEAR_TRANSPORT	-1.84292	0.936581
NUCLEASE_ACTIVITY	-1.27075	-1.07683
NUCLEOBASENUCLEOSIDE_AND_NUCLEOTIDE_METABOLIC_PROCESS	-2.01127	0.770369
NUCLEOBASENUCLEOSIDENUCLEOTIDE_AND_NUCLEIC_ACID_METABOLIC_PROCESS	-1.43158	-1.04328
NUCLEOCYTOPLASMIC_TRANSPORT	-1.28517	1.23878
NUCLEOPLASM	-1.38686	-1.07214
NUCLEOPLASM_PART	-2.01127	0.770369
NUCLEOSIDE_TRIPHOSPHATASE_ACTIVITY	-1.48931	-1.04548
NUCLEOTIDE_BINDING	-1.46546	-0.962548
NUCLEOTIDE_METABOLIC_PROCESS	-1.24457	1.25087
NUCLEUS	-1.39876	1.22931
ORGAN_DEVELOPMENT	-1.47484	1.42815
ORGAN_MORPHOGENESIS	-1.55312	-1.01075
ORGANELLE_ENVELOPE	-1.90491	-1.16036
ORGANELLE_LUMEN	-1.59751	-1.06684
ORGANELLE_MEMBRANE	-1.26694	-0.664295
ORGANELLE_ORGANIZATION_AND_BIOGENESIS	-1.32026	-0.968109
ORGANELLE_PART	1.27129	1.18727
ORGANIC_ACID_METABOLIC_PROCESS	1.56896	1.59066
ORGANIC_ACID_TRANSMEMBRANE_TRANSPORTER_ACTIVITY	1.37817	1.02297
ORGANIC_ACID_TRANSPORT	-1.48774	-1.24777
OXIDOREDUCTASE_ACTIVITY	1.70124	-0.687793
OXIDOREDUCTASE_ACTIVITY_ACTING_ON_CH_OH_GROUP_OF_DONORS	1.79929	-0.747534
OXIDOREDUCTASE_ACTIVITY_GO_0016616	-1.64736	-1.23452
PATTERN_BINDING	-1.67198	-1.478
PATTERN_SPECIFICATION_PROCESS	-1.72797	-1.38386
PEPTIDASE_ACTIVITY	-1.39993	1.87899
PEPTIDE_BINDING	-1.41389	-1.58558
PEPTIDE_RECEPTOR_ACTIVITY	-1.63839	1.24687
PEPTIDYL_AMINO_ACID_MODIFICATION	1.25131	1.11535
PERINUCLEAR_REGION_OF_CYTOPLASM	1.18151	1.18927
PEROXISOME	-1.43845	-0.662449
PHOSPHOINOSITIDE_MEDIATED_SIGNALING	1.65574	1.41636
PHOSPHOLIPID_BINDING	-1.70103	-0.923753
PHOSPHOLIPID_METABOLIC_PROCESS	1.48246	1.07718
PHOSPHOPROTEIN_PHOSPHATASE_ACTIVITY	-1.21509	1.4244
PHOSPHORIC_DIESTER_HYDROLASE_ACTIVITY	-1.24769	-0.840145
PHOSPHORIC_ESTER_HYDROLASE_ACTIVITY	1.58552	1.36457
PHOSPHORIC_MONOESTER_HYDROLASE_ACTIVITY	1.77725	0.780243
PHOSPHORYLATION	1.91145	1.32087
PHOSPHOTRANSFERASE_ACTIVITY_ALCOHOL_GROUP_AS_ACCEPTOR	1.76007	1.4055
PLASMA_MEMBRANE	1.41345	0.974162
PLASMA_MEMBRANE_PART	1.41169	1.29842
POLYSACCHARIDE_BINDING	1.87218	1.49156
POSITIVE_REGULATION_OF_BIOLOGICAL_PROCESS	1.84103	1.42655
POSITIVE_REGULATION_OF_CATALYTIC_ACTIVITY	-1.44226	1.93901
POSITIVE_REGULATION_OF_CELL_DIFFERENTIATION	-1.62101	-1.16999
POSITIVE_REGULATION_OF_CELL_PROLIFERATION	1.38844	1.00904
POSITIVE_REGULATION_OF_CELLULAR_COMPONENT_ORGANIZATION_AND_BIOGENESIS	1.49715	1.71644
POSITIVE_REGULATION_OF_CELLULAR_METABOLIC_PROCESS	-1.95608	-1.08597
POSITIVE_REGULATION_OF_CELLULAR_PROCESS	1.81436	1.50864
POSITIVE_REGULATION_OF_CELLULAR_PROTEIN_METABOLIC_PROCESS	1.61281	-1.19896
POSITIVE_REGULATION_OF_DEVELOPMENTAL_PROCESS	-1.63661	-1.28649
POSITIVE_REGULATION_OF_I_KAPPAB_KINASE_NF_KAPPAB_CASCADE	-1.3577	1.31852
POSITIVE_REGULATION_OF_MAP_KINASE_ACTIVITY	-1.35625	1.11799
POSITIVE_REGULATION_OF_METABOLIC_PROCESS	-1.48998	-1.33002
POSITIVE_REGULATION_OF_MULTICELLULAR_ORGANISMAL_PROCESS	-1.32513	1.01214
POSITIVE_REGULATION_OF_NUCLEOTIDE_AND_NUCLEIC_ACID_METABOLIC_PROCESS	1.63035	-1.1902
POSITIVE_REGULATION_OF_PROTEIN_METABOLIC_PROCESS	-1.26888	0.579059
POSITIVE_REGULATION_OF_RESPONSE_TO_STIMULUS	1.53025	-1.28304
POSITIVE_REGULATION_OF_RNA_METABOLIC_PROCESS	-1.3577	1.31852
POSITIVE_REGULATION_OF_SIGNAL_TRANSDUCTION	0.8898	1.66427
POSITIVE_REGULATION_OF_TRANSCRIPTION	1.70402	-1.30928
POSITIVE_REGULATION_OF_TRANSCRIPTION_FROM_RNA_POLYMERASE_II_PROMOTER	-1.88459	-1.28467
POSITIVE_REGULATION_OF_TRANSCRIPTIONDNA_DEPENDENT	1.48916	-1.39911
POSITIVE_REGULATION_OF_TRANSFERASE_ACTIVITY	-1.58063	-0.720419
POST_TRANSLATIONAL_PROTEIN_MODIFICATION	1.70402	-1.30928
POTASSIUM_CHANNEL_ACTIVITY	-1.78409	0.975207
POTASSIUM_ION_TRANSPORT	1.94562	1.16863
PROGRAMMED_CELL_DEATH	2.08039	1.53848
PROTEASE_INHIBITOR_ACTIVITY	2.11584	1.65193
PROTEIN_AMINO_ACID_DEPHOSPHORYLATION	-1.58092	-0.883344
PROTEIN_AMINO_ACID_PHOSPHORYLATION	1.48437	1.14528
PROTEIN_BINDING_BRIDGING	1.57005	1.40055
PROTEIN_C_TERMINUS_BINDING	-1.37193	0.911606
PROTEIN_COMPLEX	-1.54073	-0.822704
PROTEIN_COMPLEX_ASSEMBLY	1.55145	1.26234
PROTEIN_COMPLEX_BINDING	1.5709	1.4525
PROTEIN_DIMERIZATION_ACTIVITY	-1.72621	0.968703
PROTEIN_DNA_COMPLEX_ASSEMBLY	-1.43553	1.07136
PROTEIN_DOMAIN_SPECIFIC_BINDING	-1.77837	-0.97284
PROTEIN_HETERODIMERIZATION_ACTIVITY	1.85531	1.14007
PROTEIN_HOMODIMERIZATION_ACTIVITY	2.03884	1.24132
PROTEIN_IMPORT	-1.6221	-1.25275
PROTEIN_IMPORT_INTO_NUCLEUS	-1.82459	1.28312
PROTEIN_KINASE_ACTIVITY	-1.51659	0.981801
PROTEIN_KINASE_BINDING	-1.73864	-0.870947
PROTEIN_KINASE_CASCADE	1.32647	1.37457
PROTEIN_KINASE_INHIBITOR_ACTIVITY	1.16053	-1.9683
PROTEIN_KINASE_REGULATOR_ACTIVITY	-1.85167	1.22498
PROTEIN_LOCALIZATION	1.6221	1.1112
PROTEIN_METABOLIC_PROCESS	1.94995	1.58673
PROTEIN_MODIFICATION_PROCESS	-1.42477	1.05974
PROTEIN_N_TERMINUS_BINDING	-1.63978	1.03496
PROTEIN_OLIGOMERIZATION	1.88178	1.27355
PROTEIN_PROCESSING	1.40513	-1.06689
PROTEIN_SERINE_THREONINE_KINASE_ACTIVITY	-1.74734	0.773249
PROTEIN_TARGETING	1.45507	1.03793
PROTEIN_TRANSPORT	1.55399	0.908707
PROTEIN_TYROSINE_KINASE_ACTIVITY	-1.56313	0.80797
PROTEIN_TYROSINE_PHOSPHATASE_ACTIVITY	-1.71158	0.806171
PROTEINACEOUS_EXTRACELLULAR_MATRIX	-1.71475	1.0192
PROTEOLYSIS	1.78378	1.59301
PURINE_NUCLEOTIDE_BINDING	-1.52426	1.4865
PURINE_RIBONUCLEOTIDE_BINDING	-2.06086	-1.23384
PYROPHOSPHATASE_ACTIVITY	-1.40075	1.19688
RAS_GTPASE_ACTIVATOR_ACTIVITY	-1.34882	1.26037
RAS_PROTEIN_SIGNAL_TRANSDUCTION	-1.22735	1.19417
RECEPTOR_ACTIVITY	1.55006	1.18975
RECEPTOR_BINDING	1.57058	1.4242
RECEPTOR_COMPLEX	1.73292	1.03667
RECEPTOR_SIGNALING_PROTEIN_SERINE_THREONINE_KINASE_ACTIVITY	-1.43151	1.34547
REGULATION_OF_ANATOMICAL_STRUCTURE_MORPHOGENESIS	-1.6191	0.609485
REGULATION_OF_APOPTOSIS	0.90625	1.56626
REGULATION_OF_BINDING	1.39021	1.31196
REGULATION_OF_BIOLOGICAL_QUALITY	-1.6701	-0.892325
REGULATION_OF_BODY_FLUID_LEVELS	-1.70178	-1.06236
REGULATION_OF_CATALYTIC_ACTIVITY	-1.47049	1.28235
REGULATION_OF_CELL_ADHESION	-1.29167	-1.27901
REGULATION_OF_CELL_CYCLE	1.65443	1.11936
REGULATION_OF_CELL_DIFFERENTIATION	-1.76828	1.30279
REGULATION_OF_CELL_GROWTH	-1.27973	-1.50488
REGULATION_OF_CELL_PROLIFERATION	-1.75072	-0.930275
REGULATION_OF_CELLULAR_COMPONENT_ORGANIZATION_AND_BIOGENESIS	1.49398	-1.05102
REGULATION_OF_CELLULAR_METABOLIC_PROCESS	-1.74854	-1.15238
REGULATION_OF_CELLULAR_PROTEIN_METABOLIC_PROCESS	-1.32545	1.1304
REGULATION_OF_CYCLIN_DEPENDENT_PROTEIN_KINASE_ACTIVITY	1.77198	-1.07536
REGULATION_OF_DEVELOPMENTAL_PROCESS	-1.77878	1.33484
REGULATION_OF_DNA_BINDING	1.81073	-1.21502
REGULATION_OF_DNA_METABOLIC_PROCESS	-1.76084	-0.915428
REGULATION_OF_GENE_EXPRESSION	-1.94075	-1.18908
REGULATION_OF_GROWTH	2.00861	0.970591
REGULATION_OF_HEART_CONTRACTION	1.75642	-1.01917
REGULATION_OF_I_KAPPAB_KINASE_NF_KAPPAB_CASCADE	1.9194	-1.08932
REGULATION_OF_IMMUNE_SYSTEM_PROCESS	1.40388	1.06666
REGULATION_OF_KINASE_ACTIVITY	-1.44531	-1.32367
REGULATION_OF_MAP_KINASE_ACTIVITY	-1.19599	1.02095
REGULATION_OF_METABOLIC_PROCESS	1.49376	1.10951
REGULATION_OF_MOLECULAR_FUNCTION	-1.41002	0.895922
REGULATION_OF_MULTICELLULAR_ORGANISMAL_PROCESS	1.7863	-0.979746
REGULATION_OF_NEUROTRANSMITTER_LEVELS	1.56298	1.17806
REGULATION_OF_NUCLEOBASENUCLEOSIDENUCLEOTIDE_AND_NUCLEIC_ACID_METABOLIC_PROCESS	1.15952	0.946128
REGULATION_OF_ORGANELLE_ORGANIZATION_AND_BIOGENESIS	1.50864	1.7076
REGULATION_OF_PHOSPHORYLATION	1.95624	-0.963224
REGULATION_OF_PROGRAMMED_CELL_DEATH	-1.3208	1.30384
REGULATION_OF_PROTEIN_KINASE_ACTIVITY	-1.38521	-1.0859
REGULATION_OF_PROTEIN_METABOLIC_PROCESS	-1.64856	-0.871862
REGULATION_OF_PROTEIN_MODIFICATION_PROCESS	1.50775	1.07916
REGULATION_OF_RESPONSE_TO_STIMULUS	-1.76279	1.10378
REGULATION_OF_RNA_METABOLIC_PROCESS	-1.22542	0.958389
REGULATION_OF_SECRETION	-1.19078	1.27051
REGULATION_OF_SIGNAL_TRANSDUCTION	1.98477	1.06574
REGULATION_OF_TRANSCRIPTION	1.75003	1.63142
REGULATION_OF_TRANSCRIPTION_FACTOR_ACTIVITY	-1.83453	1.52812
REGULATION_OF_TRANSCRIPTION_FROM_RNA_POLYMERASE_II_PROMOTER	1.81961	-0.997521
REGULATION_OF_TRANSCRIPTIONDNA_DEPENDENT	-1.58072	-1.20662
REGULATION_OF_TRANSFERASE_ACTIVITY	2.4138	1.50251
REGULATION_OF_TRANSPORT	1.98477	1.06574
REPRODUCTION	-1.5261	1.07718
REPRODUCTIVE_PROCESS	1.49952	1.54083
RESPONSE_TO_CHEMICAL_STIMULUS	-1.36902	-1.18718
RESPONSE_TO_ENDOGENOUS_STIMULUS	-1.44999	-1.20336
RESPONSE_TO_EXTERNAL_STIMULUS	-1.40448	0.981352
RESPONSE_TO_EXTRACELLULAR_STIMULUS	-1.54987	-1.57173
RESPONSE_TO_HORMONE_STIMULUS	-1.4841	1.12162
RESPONSE_TO_HYPOXIA	-1.27436	1.23825
RESPONSE_TO_LIGHT_STIMULUS	-1.77436	-1.68322
RESPONSE_TO_NUTRIENT_LEVELS	-1.20633	-1.1015
RESPONSE_TO_OTHER_ORGANISM	1.26509	1.19286
RESPONSE_TO_OXIDATIVE_STRESS	1.31637	1.17006
RESPONSE_TO_STRESS	-1.16739	-0.713578
RESPONSE_TO_VIRUS	-1.39019	1.16221
RESPONSE_TO_WOUNDING	-1.40785	0.984771
RHO_PROTEIN_SIGNAL_TRANSDUCTION	-1.22943	-0.664875
RNA_BINDING	-1.50247	1.1683
RNA_BIOSYNTHETIC_PROCESS	1.50905	1.77115
RNA_METABOLIC_PROCESS	-1.18839	1.31598
RNA_POLYMERASE_II_TRANSCRIPTION_FACTOR_ACTIVITY	1.73688	-0.878341
RUFFLE	1.50283	-0.809163
SECOND_MESSENGER_MEDIATED_SIGNALING	1.25605	-0.756722
SECONDARY_METABOLIC_PROCESS	-1.80583	-1.06111
SECRETION	1.7785	1.43086
SECRETION_BY_CELL	-1.15045	1.44746
SECRETORY_PATHWAY	1.95638	1.39005
SENSORY_PERCEPTION	1.98408	1.51332
SEQUENCE_SPECIFIC_DNA_BINDING	1.85715	1.58227
SERINE_HYDROLASE_ACTIVITY	1.26606	1.29111
SERINE_TYPE_PEPTIDASE_ACTIVITY	-2.16111	-1.67594
SEXUAL_REPRODUCTION	-1.59013	1.08307
SIGNAL_TRANSDUCTION	-1.60428	1.09397
SKELETAL_DEVELOPMENT	-1.28798	-1.034
SKELETAL_MUSCLE_DEVELOPMENT	1.65347	1.32427
SMALL_CONJUGATING_PROTEIN_LIGASE_ACTIVITY	-1.66979	1.40012
SMALL_GTPASE_MEDIATED_SIGNAL_TRANSDUCTION	-1.41089	-1.35221
SMALL_GTPASE_REGULATOR_ACTIVITY	-1.23754	0.606313
SMALL_PROTEIN_CONJUGATING_ENZYME_ACTIVITY	-1.29937	1.22986
SPECIFIC_RNA_POLYMERASE_II_TRANSCRIPTION_FACTOR_ACTIVITY	1.36453	1.26442
STEROID_METABOLIC_PROCESS	-1.15715	0.574626
STRESS_ACTIVATED_PROTEIN_KINASE_SIGNALING_PATHWAY	1.39282	1.13786
STRIATED_MUSCLE_DEVELOPMENT	-1.54643	-1.1424
STRUCTURAL_CONSTITUENT_OF_CYTOSKELETON	-1.1426	1.48423
STRUCTURAL_CONSTITUENT_OF_MUSCLE	-1.45585	-1.28144
STRUCTURAL_CONSTITUENT_OF_RIBOSOME	1.55466	1.23389
STRUCTURAL_MOLECULE_ACTIVITY	-1.21377	1.21483
STRUCTURE_SPECIFIC_DNA_BINDING	-1.29747	-1.40924
SUBSTRATE_SPECIFIC_CHANNEL_ACTIVITY	-1.22177	1.18642
SUBSTRATE_SPECIFIC_TRANSMEMBRANE_TRANSPORTER_ACTIVITY	-1.17181	-1.1842
SUBSTRATE_SPECIFIC_TRANSPORTER_ACTIVITY	1.95703	1.67335
SULFUR_METABOLIC_PROCESS	1.99274	1.45989
SYNAPSE	1.93622	1.40534
SYNAPTIC_TRANSMISSION	-1.81403	-1.01594
SYSTEM_DEVELOPMENT	1.37735	1.53734
SYSTEM_PROCESS	1.8312	1.42622
TISSUE_DEVELOPMENT	1.87318	1.46619
TISSUE_REMODELING	1.70863	1.56331
TRANSCRIPTION	-2.0177	-1.12773
TRANSCRIPTION_ACTIVATOR_ACTIVITY	-1.60387	-1.11879
TRANSCRIPTION_COFACTOR_ACTIVITY	1.64514	-1.00238
TRANSCRIPTION_COREPRESSOR_ACTIVITY	1.87961	1.13627
TRANSCRIPTION_DNA_DEPENDENT	1.79402	-0.89957
TRANSCRIPTION_FACTOR_ACTIVITY	2.77362	-1.25686
TRANSCRIPTION_FACTOR_BINDING	1.74822	-0.861922
TRANSCRIPTION_FACTOR_COMPLEX	1.84258	-1.27922
TRANSCRIPTION_FROM_RNA_POLYMERASE_II_PROMOTER	1.75266	1.03657
TRANSCRIPTION_INITIATION	-1.83911	-1.02285
TRANSCRIPTION_REPRESSOR_ACTIVITY	1.7564	1.1663
TRANSFERASE_ACTIVITY_TRANSFERRING_ACYL_GROUPS	-1.51717	0.938469
TRANSFERASE_ACTIVITY_TRANSFERRING_GLYCOSYL_GROUPS	1.78616	-1.04916
TRANSFERASE_ACTIVITY_TRANSFERRING_GROUPS_OTHER_THAN_AMINO_ACYL_GROUPS	-1.2454	0.626413
TRANSFERASE_ACTIVITY_TRANSFERRING_HEXOSYL_GROUPS	1.65244	1.68252
TRANSFERASE_ACTIVITY_TRANSFERRING_ONE_CARBON_GROUPS	-1.1945	0.654203
TRANSFERASE_ACTIVITY_TRANSFERRING_PHOSPHORUS_CONTAINING_GROUPS	1.66042	1.53861
TRANSITION_METAL_ION_BINDING	-1.52914	-1.29418
TRANSLATION	-1.31735	1.32753
TRANSMEMBRANE_RECEPTOR_ACTIVITY	-1.30381	-1.18181
TRANSMEMBRANE_RECEPTOR_PROTEIN_KINASE_ACTIVITY	-1.36796	-0.763737
TRANSMEMBRANE_RECEPTOR_PROTEIN_SERINE_THREONINE_KINASE_SIGNALING_PATHWAY	1.71468	1.21223
TRANSMEMBRANE_RECEPTOR_PROTEIN_TYROSINE_KINASE_ACTIVITY	-1.49639	1.17675
TRANSMEMBRANE_RECEPTOR_PROTEIN_TYROSINE_KINASE_SIGNALING_PATHWAY	1.63092	1.55722
TRANSMEMBRANE_TRANSPORTER_ACTIVITY	-1.47853	1.33859
TRANSMISSION_OF_NERVE_IMPULSE	-1.98542	1.2956
TRANSPORT	1.86605	1.52133
TUBULIN_BINDING	1.83509	1.57591
UBIQUITIN_PROTEIN_LIGASE_ACTIVITY	1.80475	1.44427
VASCULATURE_DEVELOPMENT	1.78513	1.6695
VESICLE	-1.23754	0.606313
VESICLE_MEDIATED_TRANSPORT	-1.18436	1.29539
VOLTAGE_GATED_CATION_CHANNEL_ACTIVITY	1.40866	1.35043
VOLTAGE_GATED_CHANNEL_ACTIVITY	1.7884	1.57854
VOLTAGE_GATED_POTASSIUM_CHANNEL_ACTIVITY	1.9058	1.75999
VOLTAGE_GATED_POTASSIUM_CHANNEL_COMPLEX	1.90356	1.73289
WOUND_HEALING	2.15898	1.48691
