# Supplementary material for: The positional identity of mouse ES cell-generated neurons is affected by BMP signaling
Source: Cell Mol Life Sci. 2012 Oct 16;70(6):1095–111. doi: 10.1007/s00018-012-1182-3 (PMC3578729; doi:10.1007/s00018-012-1182-3)
Supplement: Supplementary file 6 — Supplementary material 6 (XLS 140 kb) [file 18_2012_1182_MOESM6_ESM.xls]

## Sheet: Anterior-Posterior Gene Set
Anterior-Posterior Gene Set
ProbeName	Fold change	Regulation	p-value	Corrected p-value	GeneSymbol	Description
A_51_P432567	41596.9	up	6.65604e-05	0.00190013	Foxg1	Mus musculus forkhead box G1 (Foxg1), transcript variant 1, mRNA [NM_008241]
A_51_P436342	7488.47	down	5.21224e-05	0.00173095	Hoxb5	Mus musculus homeobox B5 (Hoxb5), mRNA [NM_008268]
A_51_P416858	6928.24	down	3.32806e-06	0.000849641	Myl1	Mus musculus myosin, light polypeptide 1 (Myl1), transcript variant 1f, mRNA [NM_021285]
A_51_P232207	6667.81	down	6.11535e-05	0.00184944	Hoxb6	Mus musculus homeobox B6 (Hoxb6), mRNA [NM_008269]
A_52_P194971	2763.92	down	6.69086e-05	0.00190013	Hoxb7	Mus musculus homeobox B7 (Hoxb7), mRNA [NM_010460]
A_52_P47566	2679.74	up	7.41385e-06	0.0010296	Nr2e1	Mus musculus nuclear receptor subfamily 2, group E, member 1 (Nr2e1), mRNA [NM_152229]
A_52_P571537	1983.42	up	0.000345142	0.00387942	3110039M20Rik	Mus musculus RIKEN cDNA 3110039M20 gene (3110039M20Rik), non-coding RNA [NR_026733]
A_51_P480202	1819.48	up	6.26055e-05	0.00185786	Dlx2	Mus musculus distal-less homeobox 2 (Dlx2), mRNA [NM_010054]
A_52_P247953	1493.17	down	2.69498e-07	0.000444628	Myh3	Mus musculus myosin, heavy polypeptide 3, skeletal muscle, embryonic (Myh3), mRNA [NM_001099635]
A_51_P380807	1397.85	down	5.16937e-06	0.000939419	Ckm	Mus musculus creatine kinase, muscle (Ckm), mRNA [NM_007710]
A_51_P167668	1351.35	down	1.08222e-07	0.000364999	Myh3	Mus musculus myosin, heavy polypeptide 3, skeletal muscle, embryonic (Myh3), mRNA [NM_001099635]
A_52_P464831	1317.02	up	0.00153466	0.0086226	Dlx1	Mus musculus distal-less homeobox 1 (Dlx1), mRNA [NM_010053]
A_51_P353232	1181.48	down	4.31546e-08	0.000296659	Tnnc2	Mus musculus troponin C2, fast (Tnnc2), mRNA [NM_009394]
A_52_P15300	1178.93	down	0.000435386	0.00435135	Hoxb2	Mus musculus homeobox B2 (Hoxb2), mRNA [NM_134032]
A_52_P312467	1175.6	down	1.49533e-05	0.00118678	Hoxb3	Mus musculus homeobox B3 (Hoxb3), transcript variant 1, mRNA [NM_001079869]
A_51_P310821	1102.58	down	1.31143e-05	0.00115984	Hoxa5	Mus musculus homeobox A5 (Hoxa5), mRNA [NM_010453]
A_51_P133684	1094.72	down	5.12324e-06	0.000939419	Csrp3	Mus musculus cysteine and glycine-rich protein 3 (Csrp3), mRNA [NM_013808]
A_51_P104478	871.063	down	0.000356161	0.00392979	Smpx	Mus musculus small muscle protein, X-linked (Smpx), mRNA [NM_025357]
A_52_P112463	844.471	up	2.52226e-05	0.00139766	Dlx6os1	Mus musculus Dlx6 opposite strand transcript 1 (Dlx6os1), non-coding RNA [NR_015388]
A_51_P435704	837.703	down	2.07012e-06	0.0007373	Tnni1	Mus musculus troponin I, skeletal, slow 1 (Tnni1), transcript variant 1, mRNA [NM_021467]
A_52_P657360	802.405	down	5.75998e-07	0.000579068	Tnni1	Mus musculus troponin I, skeletal, slow 1 (Tnni1), transcript variant 1, mRNA [NM_021467]
A_52_P686130	757.656	down	5.50328e-06	0.000953732	Atp2a1	Mus musculus ATPase, Ca++ transporting, cardiac muscle, fast twitch 1 (Atp2a1), mRNA [NM_007504]
A_51_P260265	714.527	down	1.36455e-05	0.00116633	Hoxd4	Mus musculus homeobox D4 (Hoxd4), mRNA [NM_010469]
A_51_P149469	690.248	down	0.000140051	0.0025539	Actc1	Mus musculus actin, alpha, cardiac muscle 1 (Actc1), mRNA [NM_009608]
A_51_P206489	606.255	up	0.00424537	0.0163055	Fezf2	Mus musculus Fez family zinc finger 2 (Fezf2), mRNA [NM_080433]
A_52_P273120	596.242	down	9.87574e-06	0.00109444	Myl1	Mus musculus myosin, light polypeptide 1 (Myl1), transcript variant 3f, mRNA [NM_001113387]
A_51_P267017	550.195	up	4.00674e-05	0.00157984	Tbr1	Mus musculus T-box brain gene 1 (Tbr1), mRNA [NM_009322]
A_52_P65084	511.545	down	2.08103e-06	0.0007373	Barhl1	Mus musculus BarH-like 1 (Drosophila) (Barhl1), transcript variant 1, mRNA [NM_019446]
A_51_P184484	511.164	down	1.79436e-05	0.00124452	Mmp13	Mus musculus matrix metallopeptidase 13 (Mmp13), mRNA [NM_008607]
A_51_P248638	510.914	down	3.89766e-06	0.000893126	Myoz2	Mus musculus myozenin 2 (Myoz2), mRNA [NM_021503]
A_51_P288009	491.848	down	1.67302e-05	0.00123388	Chrng	Mus musculus cholinergic receptor, nicotinic, gamma polypeptide (Chrng), mRNA [NM_009604]
A_51_P123262	473.54	down	5.93613e-08	0.000343072	6330527O06Rik	Mus musculus RIKEN cDNA 6330527O06 gene (6330527O06Rik), mRNA [NM_029530]
A_51_P102122	471.108	down	0.000101096	0.00222865	Myog	Mus musculus myogenin (Myog), mRNA [NM_031189]
A_51_P255304	458.654	down	2.58898e-05	0.00140572	Cav3	Mus musculus caveolin 3 (Cav3), mRNA [NM_007617]
A_52_P240842	456.042	down	4.76756e-06	0.000931955	9430077A04Rik	PREDICTED: Mus musculus RIKEN cDNA 9430077A04 gene (9430077A04Rik), misc RNA [XR_035224]
A_51_P501803	455.53	down	9.86092e-06	0.00109444	Hoxa2	Mus musculus homeobox A2 (Hoxa2), mRNA [NM_010451]
A_51_P327206	435.488	down	1.26462e-05	0.00115394	Mab21l2	Mus musculus mab-21-like 2 (C. elegans) (Mab21l2), mRNA [NM_011839]
A_51_P336830	412.475	down	2.22825e-06	0.000747207	Fabp4	Mus musculus fatty acid binding protein 4, adipocyte (Fabp4), mRNA [NM_024406]
A_51_P174696	409.931	down	1.49377e-05	0.00118678	Casq2	Mus musculus calsequestrin 2 (Casq2), nuclear gene encoding mitochondrial protein, mRNA [NM_009814]
A_52_P443588	409.685	down	0.004025	0.0157405	Hoxa4	Mus musculus homeobox A4 (Hoxa4), mRNA [NM_008265]
A_52_P524700	402.648	down	1.68119e-05	0.00123605	Ttn	Mus musculus titin (Ttn), transcript variant N2-B, mRNA [NM_028004]
A_51_P336833	390.365	down	3.47589e-05	0.00150392	Fabp4	Mus musculus fatty acid binding protein 4, adipocyte (Fabp4), mRNA [NM_024406]
A_51_P458451	370.487	down	0.000349952	0.00390675	Adipoq	Mus musculus adiponectin, C1Q and collagen domain containing (Adipoq), mRNA [NM_009605]
A_51_P488368	366.409	down	9.341e-06	0.00109444	Myot	Mus musculus myotilin (Myot), mRNA [NM_001033621]
A_51_P113129	359.956	down	2.22863e-05	0.00133607	Atp1b4	Mus musculus ATPase, (Na+)/K+ transporting, beta 4 polypeptide (Atp1b4), mRNA [NM_133690]
A_51_P246854	354.492	down	1.51993e-07	0.00036877	Acta1	Mus musculus actin, alpha 1, skeletal muscle (Acta1), mRNA [NM_009606]
A_51_P118300	345.516	down	1.30296e-05	0.00115574	Sncg	Mus musculus synuclein, gamma (Sncg), mRNA [NM_011430]
A_51_P460643	325.027	down	1.58271e-05	0.00121792	Hoxb3	Mus musculus homeobox B3 (Hoxb3), transcript variant 1, mRNA [NM_001079869]
A_51_P116651	298.441	down	9.82501e-06	0.00109444	Dpt	Mus musculus dermatopontin (Dpt), mRNA [NM_019759]
A_51_P165293	282.544	down	6.19227e-07	0.000579068	Ckmt2	Mus musculus creatine kinase, mitochondrial 2 (Ckmt2), nuclear gene encoding mitochondrial protein, mRNA [NM_198415]
A_52_P622418	270.199	down	2.31444e-06	0.000751666	Tnnt3	Mus musculus troponin T3, skeletal, fast (Tnnt3), transcript variant 7, mRNA [NM_011620]
A_52_P289173	262.143	down	6.68853e-05	0.00190013		Riken cDNA C130021I20 gene Gene [Source:MGI Symbol;Acc:MGI:3639863] [ENSMUST00000065087]
A_52_P1171614	259.857	down	6.59891e-06	0.000996991	Pou4f1	Mus musculus POU domain, class 4, transcription factor 1 (Pou4f1), mRNA [NM_011143]
A_51_P335169	254.772	down	1.36164e-05	0.00116633	Hoxa3	Mus musculus homeobox A3 (Hoxa3), mRNA [NM_010452]
A_52_P423814	242.32	down	7.9991e-05	0.00202133	Cox8b	Mus musculus cytochrome c oxidase, subunit VIIIb (Cox8b), nuclear gene encoding mitochondrial protein, mRNA [NM_007751]
A_51_P164630	238.45	down	1.37215e-05	0.00116633	Fitm1	Mus musculus fat storage-inducing transmembrane protein 1 (Fitm1), mRNA [NM_026808]
A_51_P355122	238.03	down	1.46219e-06	0.000712933	Tnni2	Mus musculus troponin I, skeletal, fast 2 (Tnni2), mRNA [NM_009405]
A_52_P290926	234.9	down	1.59619e-05	0.0012192	Dhrs7c	Mus musculus dehydrogenase/reductase (SDR family) member 7C (Dhrs7c), mRNA [NM_001013013]
A_52_P98462	227.381	down	1.35174e-05	0.00116633	Hoxb9	Mus musculus homeobox B9 (Hoxb9), mRNA [NM_008270]
A_51_P496245	219.136	down	0.00020096	0.00296983	Hoxc6	Mouse mRNA for HOX 3.3 PRII transcript. [X16511]
A_51_P345699	205.578	down	2.1034e-07	0.000413128	Tnnt3	Mus musculus troponin T3, skeletal, fast (Tnnt3), transcript variant 7, mRNA [NM_011620]
A_51_P177210	204.029	down	4.4707e-06	0.000922289	Myl3	Mus musculus myosin, light polypeptide 3 (Myl3), mRNA [NM_010859]
A_52_P294261	193.801	down	1.66845e-05	0.00123388	2310002L09Rik	Mus musculus RIKEN cDNA 2310002L09 gene (2310002L09Rik), transcript variant 2, mRNA [NM_027104]
A_52_P638382	192.885	down	0.00136418	0.0080467	Hoxa4	Mus musculus homeobox A4 (Hoxa4), mRNA [NM_008265]
A_51_P494293	180.422	up	1.47998e-05	0.00118531	9130024F11Rik	Mus musculus RIKEN cDNA 9130024F11 gene (9130024F11Rik), non-coding RNA [NR_024325]
A_52_P231012	175.86	up	0.00145582	0.00836921	Dlx6os1	Mus musculus Dlx6 opposite strand transcript 1 (Dlx6os1), non-coding RNA [NR_015388]
A_51_P222773	175.332	down	9.6588e-07	0.000686874	Foxa2	Mus musculus forkhead box A2 (Foxa2), mRNA [NM_010446]
A_52_P647740	172.062	down	0.000449749	0.00443097	Kbtbd10	Mus musculus kelch repeat and BTB (POZ) domain containing 10 (Kbtbd10), mRNA [NM_001081087]
A_51_P265351	171.119	down	3.01613e-06	0.000838288	Ldb3	Mus musculus LIM domain binding 3 (Ldb3), transcript variant 7, mRNA [NM_001039076]
A_51_P338262	168.432	down	6.96558e-06	0.00100448	Tnnt2	Mus musculus troponin T2, cardiac (Tnnt2), transcript variant 9, mRNA [NM_011619]
A_52_P268563	165.68	down	1.92413e-05	0.00127388	Trdn	Mus musculus triadin (Trdn), mRNA [NM_029726]
A_52_P533707	163.547	down	6.52773e-07	0.000579068	Chrna1	Mus musculus cholinergic receptor, nicotinic, alpha polypeptide 1 (muscle) (Chrna1), mRNA [NM_007389]
A_51_P401792	159.9	down	0.00162747	0.0089326	Ttn	Mus musculus titin (Ttn), transcript variant N2-B, mRNA [NM_028004]
A_51_P332309	159.417	up	3.14054e-06	0.000846631	Eomes	Mus musculus eomesodermin homolog (Xenopus laevis) (Eomes), transcript variant 1, mRNA [NM_010136]
A_51_P328039	158.539	down	2.06106e-05	0.00129688	Tlx3	Mus musculus T-cell leukemia, homeobox 3 (Tlx3), mRNA [NM_019916]
A_51_P143296	158.356	down	1.07264e-05	0.00110661	Myh8	Mus musculus myosin, heavy polypeptide 8, skeletal muscle, perinatal (Myh8), mRNA [NM_177369]
A_51_P455040	155.244	down	1.71192e-05	0.0012373	Hoxd3	Mus musculus homeobox D3 (Hoxd3), mRNA [NM_010468]
A_52_P383572	154.444	down	3.7303e-08	0.000296659	Mylpf	Mus musculus myosin light chain, phosphorylatable, fast skeletal muscle (Mylpf), mRNA [NM_016754]
A_51_P491635	152.767	up	6.90572e-06	0.00100448	Ly6g6e	Mus musculus lymphocyte antigen 6 complex, locus G6E (Ly6g6e), mRNA [NM_027366]
A_51_P264495	150.65	down	4.84439e-07	0.00052582	Pgam2	Mus musculus phosphoglycerate mutase 2 (Pgam2), mRNA [NM_018870]
A_51_P393968	147.186	down	1.58863e-05	0.00121855	Vsx2	Mus musculus visual system homeobox 2 (Vsx2), mRNA [NM_007701]
A_51_P379750	145.634	down	0.000211213	0.0030417	Myoz1	Mus musculus myozenin 1 (Myoz1), mRNA [NM_021508]
A_52_P497908	140.181	up	2.09722e-05	0.00129688	Lhx6	Mus musculus LIM homeobox protein 6 (Lhx6), transcript variant 1, mRNA [NM_008500]
A_51_P499371	139.219	up	7.07047e-05	0.00193826	Vax1	Mus musculus ventral anterior homeobox containing gene 1 (Vax1), mRNA [NM_009501]
A_51_P402686	137.631	down	2.94007e-05	0.00145192	Hoxb8	Mus musculus homeobox B8 (Hoxb8), mRNA [NM_010461]
A_51_P431329	135.069	down	1.20815e-06	0.000712933	Car3	Mus musculus carbonic anhydrase 3 (Car3), mRNA [NM_007606]
A_51_P215275	128.79	down	3.41184e-05	0.00149664	Hmx2	Mus musculus H6 homeobox 2 (Hmx2), mRNA [NM_145998]
A_51_P148509	128.451	down	0.00164361	0.00898253	Ttn	Mus musculus titin (Ttn), transcript variant N2-A, mRNA [NM_011652]
A_52_P843948	120.846	up	7.68977e-05	0.00199354	Gm9804	PREDICTED: Mus musculus predicted gene, ENSMUSG00000045946 (ENSMUSG00000045946), mRNA [XM_914998]
A_52_P455251	110.649	up	0.00249393	0.0116323	Emx2	Mus musculus empty spiracles homolog 2 (Drosophila) (Emx2), mRNA [NM_010132]
A_52_P445565	109.589	down	2.77254e-06	0.000811038	Ppp1r1c	Mus musculus protein phosphatase 1, regulatory (inhibitor) subunit 1C (Ppp1r1c), mRNA [NM_172420]
A_51_P490456	108.857	down	0.000535858	0.00485579	Cidec	Mus musculus cell death-inducing DFFA-like effector c (Cidec), mRNA [NM_178373]
A_51_P509263	108.831	down	3.35037e-05	0.00149664	Hoxa7	Mus musculus homeobox A7 (Hoxa7), mRNA [NM_010455]
A_52_P654534	108.669	down	1.12859e-05	0.00110898	Dmbx1	Mus musculus diencephalon/mesencephalon homeobox 1 (Dmbx1), transcript variant 1, mRNA [NM_130865]
A_51_P509997	107.742	down	7.48996e-05	0.0019804	Cox6a2	Mus musculus cytochrome c oxidase, subunit VI a, polypeptide 2 (Cox6a2), nuclear gene encoding mitochondrial protein, mRNA [NM_009943]
A_51_P486923	106.443	down	1.11388e-05	0.00110898	Ibsp	Mus musculus integrin binding sialoprotein (Ibsp), mRNA [NM_008318]
A_51_P491648	102.376	down	0.000115077	0.00234791	Vgll2	Mus musculus vestigial like 2 homolog (Drosophila) (Vgll2), mRNA [NM_153786]
A_51_P339331	101.414	down	0.0011439	0.00728097	Nkx6-3	Mus musculus NK6 homeobox 3 (Nkx6-3), mRNA [NM_029002]
A_51_P413910	99.8182	down	1.11548e-06	0.000712933	Hmx3	Mus musculus H6 homeobox 3 (Hmx3), mRNA [NM_008257]
A_51_P389050	96.6716	down	1.60506e-06	0.000713558	Arhgap36	Mus musculus Rho GTPase activating protein 36 (Arhgap36), mRNA [NM_001081123]
A_51_P359315	95.0756	down	9.93584e-06	0.00109576	Apobec2	Mus musculus apolipoprotein B mRNA editing enzyme, catalytic polypeptide 2 (Apobec2), mRNA [NM_009694]
A_52_P565957	94.31	down	0.00338031	0.0140767	Hoxb4	Mus musculus homeobox B4 (Hoxb4), mRNA [NM_010459]
A_52_P420665	93.4755	down	5.28369e-05	0.00173711	Uts2d	Mus musculus urotensin 2 domain containing (Uts2d), mRNA [NM_198166]
A_51_P206824	93.2456	down	0.00448815	0.0168734	Hfe2	Mus musculus hemochromatosis type 2 (juvenile) (human homolog) (Hfe2), mRNA [NM_027126]
A_51_P108183	92.2278	down	0.000406563	0.0041941	Tnmd	Mus musculus tenomodulin (Tnmd), mRNA [NM_022322]
A_51_P320281	91.3402	down	3.45256e-06	0.000849641	Irx2	Mus musculus Iroquois related homeobox 2 (Drosophila) (Irx2), mRNA [NM_010574]
A_51_P351975	91.2994	down	2.08392e-05	0.00129688	Hoxa1	Mus musculus homeobox A1 (Hoxa1), mRNA [NM_010449]
A_51_P249608	91.1203	down	0.00104712	0.00693667	Trdn	triadin Gene [Source:MGI Symbol;Acc:MGI:1924007] [ENSMUST00000050626]
A_51_P346445	90.3178	down	5.05731e-06	0.000937828	Hspb7	Mus musculus heat shock protein family, member 7 (cardiovascular) (Hspb7), mRNA [NM_013868]
A_51_P472393	87.8928	down	0.00137405	0.00806979		RIKEN cDNA 4930426D05 gene Gene [Source:MGI Symbol;Acc:MGI:1921894] [ENSMUST00000050671]
A_51_P362627	87.5488	down	3.97289e-06	0.000897924	Tnnt1	Mus musculus troponin T1, skeletal, slow (Tnnt1), mRNA [NM_011618]
A_51_P487404	86.6594	down	2.60509e-05	0.00140641	Mybpc1	Mus musculus myosin binding protein C, slow-type (Mybpc1), mRNA [NM_175418]
A_52_P1011632	85.1393	down	0.00282507	0.0125482	Mylk4	Mus musculus myosin light chain kinase family, member 4 (Mylk4), mRNA [NM_001166030]
A_52_P588633	84.2906	down	2.67672e-05	0.00140712	C1qtnf3	Mus musculus C1q and tumor necrosis factor related protein 3 (C1qtnf3), mRNA [NM_030888]
A_52_P398122	84.254	down	4.14839e-07	0.000518499	Irx2	Mus musculus Iroquois related homeobox 2 (Drosophila) (Irx2), mRNA [NM_010574]
A_52_P356698	83.8794	down	2.4308e-05	0.00137911	Shox2	Mus musculus short stature homeobox 2 (Shox2), mRNA [NM_013665]
A_51_P110081	83.6114	up	0.000456414	0.00445849	Dmrta2	Mus musculus doublesex and mab-3 related transcription factor like family A2 (Dmrta2), mRNA [NM_172296]
A_51_P344606	83.2356	down	3.84421e-05	0.00154952	Prph	Mus musculus peripherin (Prph), transcript variant 1, mRNA [NM_013639]
A_51_P137913	81.3627	up	9.6104e-05	0.00217917	Slc17a7	Mus musculus solute carrier family 17 (sodium-dependent inorganic phosphate cotransporter), member 7 (Slc17a7), mRNA [NM_182993]
A_52_P305767	80.8387	down	7.54937e-05	0.00198332	Myoz1	Mus musculus myozenin 1 (Myoz1), mRNA [NM_021508]
A_52_P208649	80.4589	down	2.24788e-07	0.000421437	Cartpt	Mus musculus CART prepropeptide (Cartpt), transcript variant 1, mRNA [NM_013732]
A_51_P181175	80.1131	down	4.131e-05	0.00158827	Trim54	Mus musculus tripartite motif-containing 54 (Trim54), mRNA [NM_021447]
A_51_P445532	78.6758	down	1.67524e-05	0.00123388	Glra1	Mus musculus glycine receptor, alpha 1 subunit (Glra1), mRNA [NM_020492]
A_51_P137121	78.0085	down	1.77464e-06	0.00073197	Mybph	Mus musculus myosin binding protein H (Mybph), mRNA [NM_016749]
A_51_P418820	77.347	up	4.76124e-05	0.00167822	Tcfap2c	Mus musculus transcription factor AP-2, gamma (Tcfap2c), transcript variant 1, mRNA [NM_009335]
A_51_P119749	77.2015	down	5.94142e-05	0.00183362		synaptopodin 2-like Gene [Source:MGI (curated);Acc:MGI:1916010] [ENSMUST00000119483]
A_52_P90684	76.0044	down	0.00565432	0.0197291	Klhl31	Mus musculus kelch-like 31 (Drosophila) (Klhl31), mRNA [NM_172925]
A_52_P508827	74.4596	up	0.00250253	0.0116416	Lhx8	Mus musculus LIM homeobox protein 8 (Lhx8), mRNA [NM_010713]
A_51_P412579	73.8017	down	3.72488e-08	0.000296659	Tmem182	Mus musculus adult male tongue cDNA, RIKEN full-length enriched library, clone:2310079P10 product:unclassifiable, full insert sequence. [AK010233]
A_51_P298615	73.6135	up	7.52367e-07	0.00059503	Lhx8	Mus musculus LIM homeobox protein 8 (Lhx8), mRNA [NM_010713]
A_51_P391566	73.3621	down	0.000262111	0.00337528	BC002189	Mus musculus cDNA sequence BC002189, mRNA (cDNA clone MGC:7386 IMAGE:3487872), complete cds. [BC002189]
A_51_P265348	73.3309	down	0.00674874	0.0222152	Ldb3	Mus musculus LIM domain binding 3 (Ldb3), transcript variant 7, mRNA [NM_001039076]
A_52_P122255	72.8372	down	0.00186855	0.00971514	Prrxl1	Mus musculus paired related homeobox protein-like 1 (Prrxl1), mRNA [NM_001001796]
A_52_P973575	72.7558	down	0.000135887	0.00252014	Hoxb9	Mus musculus homeobox B9 (Hoxb9), mRNA [NM_008270]
A_51_P416152	72.1566	down	0.000327161	0.00376399	Cartpt	Mus musculus CART prepropeptide (Cartpt), transcript variant 1, mRNA [NM_013732]
A_52_P880457	71.1582	down	0.000402537	0.00416953	Ampd1	Mus musculus adenosine monophosphate deaminase 1 (Ampd1), mRNA [NM_001033303]
A_52_P268852	70.3565	up	3.17691e-07	0.000485315	Helt	Mus musculus Hey-like transcription factor (zebrafish) (Helt), mRNA [NM_173789]
A_52_P635312	69.5639	down	4.99142e-06	0.000937828	Irx2	Mus musculus Iroquois related homeobox 2 (Drosophila) (Irx2), mRNA [NM_010574]
A_52_P569906	69.3519	down	5.68019e-05	0.00179529	Ttn	Mus musculus titin (Ttn), transcript variant N2-A, mRNA [NM_011652]
A_52_P334562	69.202	down	0.000108605	0.00230309	Vdr	Mus musculus vitamin D receptor (Vdr), mRNA [NM_009504]
A_51_P209483	68.5036	down	0.00341539	0.0141679	Phox2a	Mus musculus paired-like homeobox 2a (Phox2a), mRNA [NM_008887]
A_52_P339989	66.2603	down	0.00139207	0.00813851	Mafa	Mus musculus v-maf musculoaponeurotic fibrosarcoma oncogene family, protein A (avian) (Mafa), mRNA [NM_194350]
A_51_P431785	66.1572	down	1.37487e-05	0.00116633	Myom2	Mus musculus myomesin 2 (Myom2), mRNA [NM_008664]
A_52_P345229	65.4868	down	7.95912e-05	0.00202026	Foxb1	Mus musculus forkhead box B1 (Foxb1), mRNA [NM_022378]
A_51_P375862	65.2067	down	2.72824e-05	0.00141214	Srpk3	Mus musculus serine/arginine-rich protein specific kinase 3 (Srpk3), mRNA [NM_019684]
A_51_P392459	64.5937	down	4.36764e-05	0.00162114	Myl2	Mus musculus myosin, light polypeptide 2, regulatory, cardiac, slow (Myl2), mRNA [NM_010861]
A_52_P536927	64.0316	up	5.14305e-05	0.00173012	Satb2	Mus musculus special AT-rich sequence binding protein 2 (Satb2), mRNA [NM_139146]
A_51_P268964	63.9706	down	0.00269676	0.0122097	3100003M19Rik	Mus musculus 13 days embryo head cDNA, RIKEN full-length enriched library, clone:3100003M19 product:hypothetical protein, full insert sequence. [AK013928]
A_51_P117924	63.8956	down	0.000311425	0.00367666	Hoxa9	Mus musculus homeobox A9 (Hoxa9), mRNA [NM_010456]
A_51_P381297	62.948	down	5.49627e-05	0.00176971	Pax8	Mus musculus paired box gene 8 (Pax8), mRNA [NM_011040]
A_51_P157185	61.4935	down	0.000831567	0.00614014	Gjd4	Mus musculus gap junction protein, delta 4 (Gjd4), mRNA [NM_153086]
A_51_P368123	60.219	up	0.00483713	0.0177518	Nkx2-3	Mus musculus NK2 transcription factor related, locus 3 (Drosophila) (Nkx2-3), mRNA [NM_008699]
A_51_P383001	59.6934	down	0.000482601	0.00459178	Meox2	Mus musculus mesenchyme homeobox 2 (Meox2), mRNA [NM_008584]
A_52_P477163	59.6313	down	4.99504e-05	0.00171117	Arhgap36	Mus musculus Rho GTPase activating protein 36 (Arhgap36), mRNA [NM_001081123]
A_51_P441898	59.6085	down	2.67859e-05	0.00140712	Krt25	Mus musculus keratin 25 (Krt25), mRNA [NM_133730]
A_51_P123879	59.0699	down	8.30236e-05	0.00205053	Tecrl	Mus musculus trans-2,3-enoyl-CoA reductase-like (Tecrl), mRNA [NM_153801]
A_51_P410859	59.0082	down	9.64515e-05	0.00218097	9430085L16Rik	Mus musculus 12 days embryo embryonic body between diaphragm region and neck cDNA, RIKEN full-length enriched library, clone:9430085L16 product:unclassifiable, full insert sequence. [AK020505]
A_51_P344346	58.1845	up	0.000161314	0.00271796	Ccdc129	Mus musculus coiled-coil domain containing 129 (Ccdc129), mRNA [NM_001081665]
A_51_P425071	58.0197	down	1.56385e-05	0.0012107	C1qtnf3	Mus musculus C1q and tumor necrosis factor related protein 3 (C1qtnf3), mRNA [NM_030888]
A_52_P1004880	57.6592	down	0.00010892	0.00230477
A_52_P209132	57.0452	down	0.000930589	0.00652832	Hoxd3	Mus musculus homeobox D3 (Hoxd3), mRNA [NM_010468]
A_51_P116838	56.6684	up	4.33075e-05	0.00161478	Dct	Mus musculus dopachrome tautomerase (Dct), mRNA [NM_010024]
A_51_P347619	56.4799	up	0.000123781	0.00243121	Fezf1	Mus musculus Fez family zinc finger 1 (Fezf1), mRNA [NM_028462]
A_51_P135268	55.0392	down	6.45034e-05	0.00188202	Corin	Mus musculus corin (Corin), transcript variant 1, mRNA [NM_016869]
A_51_P242643	53.6409	down	2.38948e-05	0.00137182	Skor1	Mus musculus SKI family transcriptional corepressor 1 (Skor1), transcript variant 1, mRNA [NM_172446]
A_52_P58359	53.5085	down	0.00183506	0.00959425	Tlx1	Mus musculus T-cell leukemia, homeobox 1 (Tlx1), mRNA [NM_021901]
A_52_P154101	53.0818	down	1.77741e-05	0.00124452	Calca	Mus musculus calcitonin/calcitonin-related polypeptide, alpha (Calca), transcript variant 2, mRNA [NM_001033954]
A_52_P216427	52.577	up	5.44415e-05	0.00175704	Nkx2-1	Mus musculus NK2 homeobox 1 (Nkx2-1), transcript variant 1, mRNA [NM_009385]
A_51_P108266	52.3172	down	6.95476e-06	0.00100448	Actn2	Mus musculus actinin alpha 2 (Actn2), mRNA [NM_033268]
A_51_P381015	52.2933	down	6.72234e-06	0.00100097	Evx1	Mus musculus even skipped homeotic gene 1 homolog (Evx1), mRNA [NM_007966]
A_51_P461894	51.9814	down	1.40522e-06	0.000712933	Tnnc1	Mus musculus troponin C, cardiac/slow skeletal (Tnnc1), mRNA [NM_009393]
A_52_P416464	50.8387	down	2.65277e-06	0.000804529	Dbx2	Mus musculus 12 days embryo embryonic body between diaphragm region and neck cDNA, RIKEN full-length enriched library, clone:9430056A22 product:unclassifiable, full insert sequence. [AK034882]
A_52_P176405	49.9256	up	1.56263e-06	0.000712933	Arx	Mus musculus aristaless related homeobox (Arx), mRNA [NM_007492]
A_51_P429715	49.924	down	0.0159768	0.0412145	Lbx1	ladybird homeobox homolog 1 (Drosophila) Gene [Source:MGI Symbol;Acc:MGI:104867] [ENSMUST00000099401]
A_51_P219312	49.8811	down	0.00288828	0.0127289		titin Gene [Source:MGI (curated);Acc:MGI:98864] [ENSMUST00000099980]
A_51_P422257	48.4469	up	1.56452e-05	0.0012107	Emx1	Mus musculus empty spiracles homolog 1 (Drosophila) (Emx1), mRNA [NM_010131]
A_52_P298088	48.0648	down	8.13756e-06	0.00106183	Itgb1bp2	Mus musculus integrin beta 1 binding protein 2 (Itgb1bp2), mRNA [NM_013712]
A_51_P335491	47.706	down	0.00093106	0.00652832	Sgca	Mus musculus sarcoglycan, alpha (dystrophin-associated glycoprotein) (Sgca), transcript variant 2, mRNA [NM_009161]
A_52_P188851	46.6905	down	0.000550917	0.00492162	Nefh	Mus musculus neurofilament, heavy polypeptide (Nefh), mRNA [NM_010904]
A_52_P1034723	46.4256	down	0.000681841	0.00551652	Tceal7	Mus musculus transcription elongation factor A (SII)-like 7 (Tceal7), mRNA [NM_001127169]
A_52_P413395	46.3475	down	1.02007e-05	0.00109644	Sln	Mus musculus sarcolipin (Sln), mRNA [NM_025540]
A_51_P400314	46.0955	down	0.00692077	0.0226192		NK1 transcription factor related, locus 1 (Drosophila) Gene [Source:MGI Symbol;Acc:MGI:109346] [ENSMUST00000030994]
A_52_P544523	45.4804	down	1.3108e-06	0.000712933	Myl4	Mus musculus myosin, light polypeptide 4 (Myl4), mRNA [NM_010858]
A_51_P261051	44.7071	up	3.99322e-05	0.00157809	Dlx5	Mus musculus distal-less homeobox 5 (Dlx5), transcript variant 1, mRNA [NM_010056]
A_51_P211305	44.576	down	0.00899474	0.0271693	Alpk3	Mus musculus alpha-kinase 3 (Alpk3), mRNA [NM_054085]
A_52_P462837	44.3446	up	4.41868e-05	0.00162273	Emx2	Mus musculus empty spiracles homolog 2 (Drosophila) (Emx2), mRNA [NM_010132]
A_52_P189725	44.1658	down	1.91742e-06	0.0007373	Chrna1	Mus musculus cholinergic receptor, nicotinic, alpha polypeptide 1 (muscle) (Chrna1), mRNA [NM_007389]
A_51_P419047	44.1312	down	1.69109e-05	0.0012373	Esrrb	Mus musculus estrogen related receptor, beta (Esrrb), transcript variant 1, mRNA [NM_011934]
A_51_P149868	43.7145	down	8.1608e-06	0.00106183	Irx1	Mus musculus Iroquois related homeobox 1 (Drosophila) (Irx1), mRNA [NM_010573]
A_52_P193611	43.2308	down	0.00259598	0.0119369	Pkd2l1	Mus musculus polycystic kidney disease 2-like 1 (Pkd2l1), mRNA [NM_181422]
A_51_P480136	42.9892	down	0.000302135	0.00362158	Cryba2	Mus musculus crystallin, beta A2 (Cryba2), mRNA [NM_021541]
A_51_P398833	42.7722	up	4.92539e-05	0.00171075	Tcfap2d	Mus musculus transcription factor AP-2, delta (Tcfap2d), mRNA [NM_153154]
A_52_P546363	40.2928	down	3.77267e-05	0.00153433	Gata3	Mus musculus GATA binding protein 3 (Gata3), mRNA [NM_008091]
A_51_P413130	39.7956	down	4.15191e-06	0.000912221	Myl4	Mus musculus myosin, light polypeptide 4 (Myl4), mRNA [NM_010858]
A_51_P300657	39.5979	down	1.0034e-06	0.000701461	Nefh	Mus musculus neurofilament, heavy polypeptide (Nefh), mRNA [NM_010904]
A_51_P290556	39.173	down	0.00235945	0.0112482		RIKEN cDNA 9430031J16 gene Gene [Source:MGI Symbol;Acc:MGI:2443135] [ENSMUST00000113491]
A_52_P389874	38.772	down	5.19371e-05	0.00173012	Ldb3	Mus musculus LIM domain binding 3 (Ldb3), transcript variant 1, mRNA [NM_011918]
A_51_P357773	38.4071	down	0.00272742	0.0122718	Kcnj16	Mus musculus potassium inwardly-rectifying channel, subfamily J, member 16 (Kcnj16), mRNA [NM_010604]
A_51_P137125	38.182	down	0.00049994	0.00468329	Mybph	Mus musculus myosin binding protein H (Mybph), mRNA [NM_016749]
A_52_P65305	38.0844	down	0.000228667	0.00314387	Lrrc39	Mus musculus leucine rich repeat containing 39 (Lrrc39), transcript variant 1, mRNA [NM_027321]
A_51_P406157	37.2761	down	7.29719e-05	0.00195993	Calcb	Mus musculus calcitonin-related polypeptide, beta (Calcb), mRNA [NM_054084]
A_51_P420859	37.246	down	6.13335e-06	0.000983233	Slc30a3	Mus musculus solute carrier family 30 (zinc transporter), member 3 (Slc30a3), mRNA [NM_011773]
A_52_P642453	37.2025	down	2.0966e-05	0.00129688	Obscn	Mus musculus obscurin, cytoskeletal calmodulin and titin-interacting RhoGEF (Obscn), transcript variant 2, mRNA [NM_199152]
A_51_P193185	37.1995	down	5.9399e-05	0.00183362	Mb	Mus musculus myoglobin (Mb), transcript variant 2, mRNA [NM_013593]
A_51_P145322	37.0567	down	3.41686e-05	0.00149664	Pax1	Mus musculus paired box gene 1 (Pax1), mRNA [NM_008780]
A_51_P123655	36.7182	down	2.76005e-05	0.00141314	Kera	Mus musculus keratocan (Kera), mRNA [NM_008438]
A_51_P379159	36.1874	up	0.0022613	0.0109549	Lhx6	Mus musculus mRNA for putative transcriptional regulator Lhx6. [AJ000337]
A_52_P190394	36.1838	down	0.000271467	0.00343359	Gnas	Mus musculus GNAS (guanine nucleotide binding protein, alpha stimulating) complex locus (Gnas), transcript variant 6, mRNA [NM_201617]
A_51_P315734	36.0511	down	3.14143e-05	0.00146174	Pax3	Mus musculus paired box gene 3 (Pax3), transcript variant 1, mRNA [NM_008781]
A_52_P343787	35.4934	down	1.39472e-05	0.00116633	E330037M01Rik	Mus musculus 15 days embryo male testis cDNA, RIKEN full-length enriched library, clone:8030490B12 product:unclassifiable, full insert sequence. [AK033305]
A_52_P513177	35.3361	up	2.41542e-05	0.00137345	Sla	Mus musculus src-like adaptor (Sla), transcript variant 1, mRNA [NM_001029841]
A_51_P335969	35.2693	down	5.02594e-05	0.00171606	Des	Mus musculus desmin (Des), mRNA [NM_010043]
A_52_P639461	34.6847	down	2.07945e-05	0.00129688	Car3	Mus musculus 18-day embryo whole body cDNA, RIKEN full-length enriched library, clone:1110020O19 product:carbonic anhydrase 3, full insert sequence. [AK075630]
A_51_P354563	34.6394	down	0.000155614	0.00267771		Mus musculus 0 day neonate cerebellum cDNA, RIKEN full-length enriched library, clone:C230086D05 product:unclassifiable, full insert sequence. [AK082687]
A_51_P156955	34.41	down	0.000104966	0.00226791	Cfd	Mus musculus complement factor D (adipsin) (Cfd), mRNA [NM_013459]
A_51_P159453	34.4001	down	0.00228226	0.0110227	Serpina3n	Mus musculus serine (or cysteine) peptidase inhibitor, clade A, member 3N (Serpina3n), mRNA [NM_009252]
A_52_P673043	34.3772	down	0.000297261	0.00360083	Tph2	Mus musculus tryptophan hydroxylase 2 (Tph2), mRNA [NM_173391]
A_51_P427854	33.6969	down	0.000748994	0.00581751	Lhx3	Mus musculus LIM homeobox protein 3 (Lhx3), mRNA [NM_001039653]
A_52_P454295	33.6724	down	0.000722442	0.00570162	Ttn	Mus musculus titin (Ttn), transcript variant N2-A, mRNA [NM_011652]
A_51_P268983	33.6374	down	3.276e-05	0.00148649	Myom3	Mus musculus myomesin family, member 3 (Myom3), mRNA [NM_001085509]
A_51_P341066	33.1218	up	7.20696e-06	0.00101801	Sla	Mus musculus src-like adaptor (Sla), transcript variant 1, mRNA [NM_001029841]
A_52_P550629	33.0112	up	0.00138462	0.00811412	Dct	Mus musculus dopachrome tautomerase (Dct), mRNA [NM_010024]
A_51_P331098	32.7181	up	0.000479594	0.00458376		RIKEN cDNA 4930442E04 gene Gene [Source:MGI Symbol;Acc:MGI:1923050] [ENSMUST00000026083]
A_52_P564544	32.6527	down	0.0111856	0.0318245	Fabp4	Mus musculus fatty acid binding protein 4, adipocyte (Fabp4), mRNA [NM_024406]
A_52_P348648	32.2321	down	0.00489942	0.0178919	Abra	Mus musculus actin-binding Rho activating protein (Abra), mRNA [NM_175456]
A_52_P60074	31.7945	down	0.0119113	0.0333556	Mylk2	Mus musculus myosin, light polypeptide kinase 2, skeletal muscle (Mylk2), mRNA [NM_001081044]
A_51_P257789	31.5918	down	0.00259882	0.0119433	Hoxb2	Mus musculus adult male bone cDNA, RIKEN full-length enriched library, clone:9830144G19 product:unclassifiable, full insert sequence. [AK036636]
A_52_P193555	31.298	up	2.23629e-05	0.00133627	Trp73	Mus musculus transformation related protein 73 (Trp73), transcript variant 1, mRNA [NM_011642]
A_51_P256066	31.1883	up	3.88956e-06	0.000893126	Tiam2	Mus musculus T-cell lymphoma invasion and metastasis 2 (Tiam2), transcript variant 1, mRNA [NM_011878]
A_52_P672437	30.7531	down	0.000196034	0.00295135	E330037M01Rik	Mus musculus 15 days embryo male testis cDNA, RIKEN full-length enriched library, clone:8030490B12 product:unclassifiable, full insert sequence. [AK033305]
A_52_P651393	30.6692	down	0.000242182	0.00325086	Epha10	Mus musculus Eph receptor A10 (Epha10), mRNA [NM_177671]
A_51_P307650	30.314	down	8.38224e-05	0.00205721	Nmu	Mus musculus neuromedin U (Nmu), mRNA [NM_019515]
A_51_P268863	29.4552	down	0.000832863	0.00614715		carbonic anhydrase 10 Gene [Source:MGI (curated);Acc:MGI:1919855] [ENSMUST00000107861]
A_52_P485879	29.3894	down	0.000274009	0.00344566	Grid2	Mus musculus adult male corpora quadrigemina cDNA, RIKEN full-length enriched library, clone:B230104L07 product:glutamate receptor, ionotropic, delta 2, full insert sequence. [AK045348]
A_52_P474089	29.3679	down	1.0621e-05	0.00110661	Capn6	Mus musculus calpain 6 (Capn6), mRNA [NM_007603]
A_52_P149438	28.7863	down	1.01354e-05	0.00109644	Pdlim5	Mus musculus PDZ and LIM domain 5 (Pdlim5), transcript variant 2, mRNA [NM_019809]
A_52_P89884	28.7167	down	0.000146104	0.00260285	Fndc3c1	Mus musculus fibronectin type III domain containing 3C1 (Fndc3c1), mRNA [NM_001007580]
A_51_P303675	28.6496	down	5.10824e-05	0.00172698	Slc18a3	Mus musculus solute carrier family 18 (vesicular monoamine), member 3 (Slc18a3), mRNA [NM_021712]
A_51_P385974	28.209	down	0.000178772	0.00285083	Rapsn	Mus musculus receptor-associated protein of the synapse (Rapsn), mRNA [NM_009023]
A_51_P370615	28.0806	up	2.63607e-05	0.00140712	Neurog2	Mus musculus neurogenin 2 (Neurog2), mRNA [NM_009718]
A_52_P385489	28.0115	down	0.000123348	0.00242613	Ppp1r3a	Mus musculus protein phosphatase 1, regulatory (inhibitor) subunit 3A (Ppp1r3a), mRNA [NM_080464]
A_52_P166393	27.708	down	0.000140663	0.00255698	Art1	Mus musculus ADP-ribosyltransferase 1 (Art1), mRNA [NM_009710]
A_51_P386794	27.5105	down	0.0145931	0.0386813	Myf6	Mus musculus myogenic factor 6 (Myf6), mRNA [NM_008657]
A_51_P246543	27.4721	down	1.23449e-06	0.000712933	Ebf3	Mus musculus early B-cell factor 3 (Ebf3), transcript variant 3, mRNA [NM_010096]
A_52_P153291	27.3749	down	0.000828015	0.00612738	Ccrl1	Mus musculus chemokine (C-C motif) receptor-like 1 (Ccrl1), mRNA [NM_145700]
A_51_P356967	26.989	down	7.17156e-05	0.00194535	Lgi3	Mus musculus leucine-rich repeat LGI family, member 3 (Lgi3), mRNA [NM_145219]
A_51_P425334	26.9005	down	0.00153781	0.00863063	1700001F09Rik	Mus musculus RIKEN cDNA 1700001F09 gene (1700001F09Rik), mRNA [NM_027940]
A_52_P244109	26.8501	down	6.07396e-05	0.00184944	Xirp2	Mus musculus xin actin-binding repeat containing 2 (Xirp2), transcript variant 1, mRNA [NM_001024618]
A_51_P484500	26.7502	down	8.05988e-05	0.00203151	Pmfbp1	Mus musculus polyamine modulated factor 1 binding protein 1 (Pmfbp1), mRNA [NM_019938]
A_52_P556908	26.7356	up	0.00490831	0.0179078	Dlx6	Mus musculus distal-less homeobox 6 (Dlx6), mRNA [NM_010057]
A_51_P238665	26.5766	down	3.03663e-05	0.00145192	Otop3	Mus musculus otopetrin 3 (Otop3), mRNA [NM_027132]
A_52_P593212	26.464	down	0.000713878	0.00566351		RIKEN cDNA 5730446D14 gene Gene [Source:MGI Symbol;Acc:MGI:1913890] [ENSMUST00000114435]
A_51_P207988	26.4551	down	0.00240494	0.0113768	Ptger4	Mus musculus prostaglandin E receptor 4 (subtype EP4) (Ptger4), transcript variant 2, mRNA [NM_008965]
A_51_P264769	26.4078	down	0.000269973	0.00342731	Dmp1	Mus musculus dentin matrix protein 1 (Dmp1), mRNA [NM_016779]
A_51_P142813	26.3289	down	0.00253866	0.0117612	Aspn	Mus musculus asporin (Aspn), transcript variant 1, mRNA [NM_025711]
A_52_P550325	26.2412	down	2.91751e-05	0.00144808	Kcnj16	Mus musculus potassium inwardly-rectifying channel, subfamily J, member 16 (Kcnj16), mRNA [NM_010604]
A_51_P394997	25.9714	up	4.41763e-06	0.000922289	Neurod6	Mus musculus neurogenic differentiation 6 (Neurod6), mRNA [NM_009717]
A_52_P273812	25.9577	down	0.000442002	0.00439296	Ifitm5	Mus musculus interferon induced transmembrane protein 5 (Ifitm5), mRNA [NM_053088]
A_51_P326685	25.6263	down	7.18504e-05	0.00194535	Lrtm1	Mus musculus leucine-rich repeats and transmembrane domains 1 (Lrtm1), mRNA [NM_176920]
A_52_P326096	25.2165	down	7.66386e-05	0.00199058	Meox2	Mus musculus mesenchyme homeobox 2 (Meox2), mRNA [NM_008584]
A_51_P103541	25.185	down	9.42051e-05	0.00216226	Cacna1s	Mus musculus calcium channel, voltage-dependent, L type, alpha 1S subunit (Cacna1s), transcript variant 2, mRNA [NM_001081023]
A_51_P357647	25.0742	down	0.000121373	0.00241038	Angptl1	Mus musculus angiopoietin-like 1 (Angptl1), mRNA [NM_028333]
A_52_P1116282	25.0374	down	6.797e-05	0.00190973		Mus musculus 12 days embryo eyeball cDNA, RIKEN full-length enriched library, clone:D230049E23 product:unclassifiable, full insert sequence. [AK052132]
A_51_P238247	25.031	down	7.57379e-06	0.00103154		Mus musculus adult male medulla oblongata cDNA, RIKEN full-length enriched library, clone:6330582C22 product:unclassifiable, full insert sequence. [AK078154]
A_52_P128180	24.6074	down	1.07887e-05	0.00110898	Slc5a7	Mus musculus solute carrier family 5 (choline transporter), member 7 (Slc5a7), mRNA [NM_022025]
A_51_P209585	24.3465	down	0.000248571	0.00328187	Hcrtr1	Mus musculus hypocretin (orexin) receptor 1 (Hcrtr1), transcript variant 1, mRNA [NM_198959]
A_52_P322336	24.0602	down	3.02829e-06	0.000838288	9630021D06Rik	Mus musculus 16 days neonate cerebellum cDNA, RIKEN full-length enriched library, clone:9630048E11 product:unclassifiable, full insert sequence. [AK036246]
A_52_P1092823	24.0096	down	1.45789e-07	0.00036877	Irx1	Mus musculus Iroquois related homeobox 1 (Drosophila) (Irx1), mRNA [NM_010573]
A_52_P27190	23.8992	down	0.000157991	0.00269163	Panx3	Mus musculus pannexin 3 (Panx3), mRNA [NM_172454]
A_51_P250217	23.7693	down	0.000115455	0.00235002
A_51_P241995	23.1337	down	2.67507e-05	0.00140712	Col5a3	Mus musculus collagen, type V, alpha 3 (Col5a3), mRNA [NM_016919]
A_51_P215849	23.0929	down	0.00365875	0.0148148	Il17b	Mus musculus interleukin 17B (Il17b), mRNA [NM_019508]
A_51_P244497	23.0726	down	1.49447e-05	0.00118678	Plin1	Mus musculus perilipin 1 (Plin1), transcript variant 1, mRNA [NM_175640]
A_51_P302520	22.7309	down	2.65344e-05	0.00140712	Myom1	Mus musculus myomesin 1 (Myom1), transcript variant 1, mRNA [NM_010867]
A_52_P652336	22.6134	down	5.64963e-05	0.00179112	Lhx1	LIM homeobox protein 1 Gene [Source:MGI (curated);Acc:MGI:99783] [ENSMUST00000018842]
A_52_P257004	22.5978	down	3.49405e-05	0.00150434	Pou4f2	Mus musculus POU domain, class 4, transcription factor 2 (Pou4f2), mRNA [NM_138944]
A_51_P441153	22.3381	down	0.000312427	0.00367869	Nkx6-1	Mus musculus NK6 homeobox 1 (Nkx6-1), mRNA [NM_144955]
A_51_P185757	22.3263	down	0.000715759	0.00566971	Casz1	Mus musculus castor homolog 1, zinc finger (Drosophila) (Casz1), transcript variant 1, mRNA [NM_001159344]
A_52_P883920	22.2191	down	0.000130129	0.00246923		Mus musculus 7 days neonate cerebellum cDNA, RIKEN full-length enriched library, clone:A730097D08 product:unclassifiable, full insert sequence. [AK043458]
A_51_P364503	22.1224	down	0.00191672	0.00984765		Mus musculus 16 days neonate cerebellum cDNA, RIKEN full-length enriched library, clone:9630025P11 product:unclassifiable, full insert sequence. [AK036001]
A_51_P402617	21.9635	down	1.65965e-05	0.00123388	Nkx6-2	Mus musculus NK6 homeobox 2 (Nkx6-2), transcript variant 1, mRNA [NM_183248]
A_51_P471791	21.9266	down	2.61686e-05	0.00140703	St8sia6	Mus musculus ST8 alpha-N-acetyl-neuraminide alpha-2,8-sialyltransferase 6 (St8sia6), mRNA [NM_145838]
A_51_P166339	21.9233	down	0.00636618	0.0213653	Avil	Mus musculus advillin (Avil), mRNA [NM_009635]
A_51_P452119	21.9025	down	1.38367e-05	0.00116633	Lhx1	Mus musculus LIM homeobox protein 1 (Lhx1), mRNA [NM_008498]
A_51_P410681	21.8403	down	0.00572113	0.0198648	Irx5	Mus musculus Iroquois related homeobox 5 (Drosophila) (Irx5), mRNA [NM_018826]
A_52_P675229	21.7189	up	0.0106089	0.0306017	Six3	Mus musculus sine oculis-related homeobox 3 homolog (Drosophila) (Six3), mRNA [NM_011381]
A_52_P120803	21.4825	down	6.25767e-05	0.00185786	Ankrd1	Mus musculus ankyrin repeat domain 1 (cardiac muscle) (Ankrd1), mRNA [NM_013468]
A_52_P516312	21.3709	down	0.00146146	0.00839186	Synpo2l	Mus musculus synaptopodin 2-like (Synpo2l), mRNA [NM_175132]
A_51_P179578	21.3515	down	1.44005e-05	0.00116695	Gbx2	Mus musculus gastrulation brain homeobox 2 (Gbx2), mRNA [NM_010262]
A_51_P395652	20.9898	down	5.83523e-06	0.000975764	Myh2	Mus musculus myosin, heavy polypeptide 2, skeletal muscle, adult (Myh2), mRNA [NM_001039545]
A_52_P112614	20.9881	up	0.00290578	0.0127774	Ly6g6e	Mus musculus mRNA for Ly6g6e protein, isoform B (Ly6G6e gene), splice variant 2. [AJ315551]
A_51_P191262	20.8486	down	6.89699e-05	0.00191564	Jsrp1	Mus musculus junctional sarcoplasmic reticulum protein 1 (Jsrp1), mRNA [NM_028001]
A_52_P739765	20.7177	down	0.00085676	0.00623794		Putative uncharacterized protein [Source:UniProtKB/TrEMBL;Acc:Q8BN85] [ENSMUST00000113276]
A_52_P778709	20.6585	down	4.12621e-05	0.00158827		Mus musculus adult male corpus striatum cDNA, RIKEN full-length enriched library, clone:C030024M13 product:unclassifiable, full insert sequence. [AK047753]
A_51_P334335	20.6207	down	5.70795e-05	0.00180268	Isl2	Mus musculus insulin related protein 2 (islet 2) (Isl2), mRNA [NM_027397]
A_51_P412508	20.4717	down	4.25481e-05	0.00160079	Irx4	Mus musculus Iroquois related homeobox 4 (Drosophila) (Irx4), mRNA [NM_018885]
A_51_P261931	20.2893	down	3.77416e-05	0.00153433	A930003A15Rik	Mus musculus RIKEN cDNA A930003A15 gene (A930003A15Rik), transcript variant 1, non-coding RNA [NR_015488]
A_52_P188690	20.1778	up	0.00939773	0.0280335	Alx1	Mus musculus ALX homeobox 1 (Alx1), mRNA [NM_172553]
A_52_P19587	20.1522	down	1.51386e-05	0.00119212	A930009L07Rik	Mus musculus adult male spinal cord cDNA, RIKEN full-length enriched library, clone:A330077P12 product:unclassifiable, full insert sequence. [AK039650]
A_51_P267751	20.108	down	2.57796e-05	0.00140572	Hrc	Mus musculus histidine rich calcium binding protein (Hrc), mRNA [NM_010473]
A_51_P241269	20.0691	down	0.00160643	0.00886286	Actg2	Mus musculus actin, gamma 2, smooth muscle, enteric (Actg2), mRNA [NM_009610]
A_52_P363051	20.0497	down	6.21621e-05	0.00185567		myosin, heavy polypeptide 8, skeletal muscle, perinatal Gene [Source:MGI (curated);Acc:MGI:1339712] [ENSMUST00000108685]
A_52_P698715	20.0264	down	5.6681e-07	0.000579068	1500016L03Rik	Mus musculus adult male cerebellum cDNA, RIKEN full-length enriched library, clone:1500016L03 product:unclassifiable, full insert sequence. [AK018772]
A_51_P335559	20.0044	down	0.0023663	0.0112689		Mus musculus 12 days embryo embryonic body between diaphragm region and neck cDNA, RIKEN full-length enriched library, clone:9430071F11 product:unclassifiable, full insert sequence. [AK034993]
A_51_P416647	19.493	down	0.000499803	0.00468329	Egfbp2	Mus musculus epidermal growth factor binding protein type B (Egfbp2), mRNA [NM_010115]
A_51_P326529	19.212	down	9.41105e-06	0.00109444	Col14a1	Mus musculus collagen, type XIV, alpha 1 (Col14a1), mRNA [NM_181277]
A_51_P241733	19.2108	down	0.00428943	0.0164091	Pyy	Mus musculus peptide YY (Pyy), mRNA [NM_145435]
A_51_P352452	19.1588	down	7.78586e-07	0.00059503	Dbx2	Mus musculus developing brain homeobox 2 (Dbx2), mRNA [NM_207533]
A_51_P497240	19.0283	up	0.00385812	0.0153231	E330013P04Rik	Mus musculus RIKEN cDNA E330013P04 gene (E330013P04Rik), non-coding RNA [NR_026942]
A_52_P400425	19.0083	down	0.00018844	0.00291251	Pirt	Mus musculus phosphoinositide-interacting regulator of transient receptor potential channels (Pirt), mRNA [NM_178656]
A_51_P520468	18.9879	up	0.00344033	0.0142258	Gsx2	Mus musculus GS homeobox 2 (Gsx2), mRNA [NM_133256]
A_51_P355427	18.7763	down	2.4377e-05	0.00138112	Timp4	Mus musculus tissue inhibitor of metalloproteinase 4 (Timp4), mRNA [NM_080639]
A_52_P562467	18.6475	down	0.00015531	0.00267609	Sync	Mus musculus syncoilin (Sync), mRNA [NM_023485]
A_52_P175099	18.6403	down	2.91533e-05	0.00144808	Grid2	Mus musculus 16 days neonate cerebellum cDNA, RIKEN full-length enriched library, clone:9630046P05 product:glutamate receptor, ionotropic, delta 2, full insert sequence. [AK036230]
A_51_P214127	18.6228	down	0.00082433	0.00610967	Cpa3	Mus musculus carboxypeptidase A3, mast cell (Cpa3), mRNA [NM_007753]
A_51_P326191	18.299	down	3.86109e-05	0.00155068	Serpina3g	Mus musculus serine (or cysteine) peptidase inhibitor, clade A, member 3G (Serpina3g), mRNA [NM_009251]
A_51_P276155	18.2905	up	0.00670366	0.0221357	Satb2	Mus musculus special AT-rich sequence binding protein 2 (Satb2), mRNA [NM_139146]
A_51_P447874	18.1623	down	0.00173941	0.00927641	Hspb7	Mus musculus heat shock protein family, member 7 (cardiovascular) (Hspb7), mRNA [NM_013868]
A_51_P111655	18.137	down	3.25939e-05	0.00148549	Snhg11	Mus musculus small nucleolar RNA host gene 11 (non-protein coding) (Snhg11), mRNA [NM_175692]
A_52_P684817	18.1255	down	0.000990053	0.0067296	5330437M03Rik	Mus musculus adult male pituitary gland cDNA, RIKEN full-length enriched library, clone:5330437M03 product:unclassifiable, full insert sequence. [AK030605]
A_51_P297068	18.0654	down	0.00116088	0.00732805	Tmod1	Tmod=tropomodulin [mice, myogenic C2 cells, mRNA, 1572 nt]. [S76831]
A_51_P494491	18.0296	down	0.000616909	0.00524423	Phox2b	Mus musculus paired-like homeobox 2b (Phox2b), mRNA [NM_008888]
A_52_P602147	18.011	down	3.37376e-05	0.00149664	Myh4	Mus musculus myosin, heavy polypeptide 4, skeletal muscle (Myh4), mRNA [NM_010855]
A_51_P458973	17.9461	down	6.57059e-05	0.00189104	Pygm	Mus musculus muscle glycogen phosphorylase (Pygm), mRNA [NM_011224]
A_52_P158476	17.9195	up	0.00026905	0.00342296	Prok2	Mus musculus prokineticin 2 (Prok2), transcript variant 1, mRNA [NM_015768]
A_51_P203916	17.8405	down	0.00072744	0.00572267	Flt3	Mus musculus FMS-like tyrosine kinase 3 (Flt3), mRNA [NM_010229]
A_51_P383704	17.7524	down	0.00629828	0.0211995	Atoh1	Mus musculus atonal homolog 1 (Drosophila) (Atoh1), mRNA [NM_007500]
A_52_P434073	17.7014	down	0.00732327	0.0235044	Lnx1	Mus musculus ligand of numb-protein X 1, mRNA (cDNA clone IMAGE:4511688), complete cds. [BC040367]
A_52_P310398	17.5287	down	1.85389e-06	0.0007373	Gpc5	Mus musculus glypican 5 (Gpc5), mRNA [NM_175500]
A_52_P469789	17.5283	down	2.96786e-05	0.00145192	Calcr	Mus musculus calcitonin receptor (Calcr), transcript variant 1b, mRNA [NM_007588]
A_51_P461005	17.4397	down	0.000225151	0.00312785	Nrk	Mus musculus Nik related kinase (Nrk), mRNA [NM_013724]
A_51_P312956	17.4028	down	3.26396e-06	0.000849641		Mus musculus adult male diencephalon cDNA, RIKEN full-length enriched library, clone:9330171B01 product:similar to ORF4 PROTEIN [Rattus norvegicus], full insert sequence. [AK034271]
A_51_P119239	17.4004	down	0.0014966	0.00850449	Xirp1	Mus musculus xin actin-binding repeat containing 1 (Xirp1), mRNA [NM_011724]
A_51_P334689	17.3394	down	0.000149901	0.00263098	Uts2	Mus musculus urotensin 2 (Uts2), mRNA [NM_011910]
A_51_P520699	17.2968	down	2.04059e-05	0.00129688	AI848285	PREDICTED: Mus musculus similar to hCG1788605 (LOC435145), mRNA [XM_487043]
A_52_P1100772	17.2097	down	0.000937278	0.00654891		Mus musculus B6-derived CD11 +ve dendritic cells cDNA, RIKEN full-length enriched library, clone:F730026A14 product:unclassifiable, full insert sequence. [AK089422]
A_52_P602987	17.1492	down	0.000172612	0.00281168	Prlr	Mus musculus prolactin receptor (Prlr), mRNA [NM_011169]
A_52_P224283	17.0662	down	0.00880941	0.0267782	Myh8	Mus musculus myosin, heavy polypeptide 8, skeletal muscle, perinatal (Myh8), mRNA [NM_177369]
A_51_P474094	17.0562	down	7.99349e-05	0.00202133		Mus musculus adult male diencephalon cDNA, RIKEN full-length enriched library, clone:9330209C03 product:unclassifiable, full insert sequence. [AK034505]
A_51_P232281	16.9027	down	0.000132698	0.00249578	Pla2g2d	Mus musculus phospholipase A2, group IID (Pla2g2d), mRNA [NM_011109]
A_51_P212012	16.8647	down	0.000380286	0.00406164	8430419K02Rik	Mus musculus RIKEN cDNA 8430419K02 gene, mRNA (cDNA clone IMAGE:6433626). [BC050140]
A_52_P744437	16.764	down	1.00932e-05	0.00109644		RIKEN cDNA D930028M14 gene Gene [Source:MGI Symbol;Acc:MGI:3687343] [ENSMUST00000098678]
A_52_P541118	16.6913	down	1.13398e-05	0.00111098	Snhg11	Mus musculus small nucleolar RNA host gene 11 (non-protein coding) (Snhg11), mRNA [NM_175692]
A_51_P520426	16.6579	down	8.97773e-05	0.00211718	Gfra3	Mus musculus glial cell line derived neurotrophic factor family receptor alpha 3 (Gfra3), mRNA [NM_010280]
A_52_P461922	16.6556	up	5.2106e-06	0.000941165	Islr2	Mus musculus immunoglobulin superfamily containing leucine-rich repeat 2 (Islr2), transcript variant 4, mRNA [NM_177193]
A_52_P1131977	16.6546	down	0.000486915	0.00461261		Mus musculus adult male diencephalon cDNA, RIKEN full-length enriched library, clone:9330185M14 product:unclassifiable, full insert sequence. [AK034392]
A_52_P554768	16.6408	down	0.000706744	0.00562857	Calcr	Mus musculus calcitonin receptor (Calcr), transcript variant 1b, mRNA [NM_007588]
A_52_P239346	16.5093	down	0.000191402	0.00293131	Pld5	Mus musculus adult male corpora quadrigemina cDNA, RIKEN full-length enriched library, clone:B230365F16 product:hypothetical Phospholipase D/nuclease structure containing protein, full insert sequence. [AK046294]
A_51_P297069	16.4588	down	0.000123948	0.00243214	Tmod1	Mus musculus tropomodulin 1 (Tmod1), mRNA [NM_021883]
A_51_P280117	16.3888	down	7.91645e-08	0.000343072	Padi2	Mus musculus peptidyl arginine deiminase, type II (Padi2), mRNA [NM_008812]
A_52_P1016836	16.3871	down	1.34618e-05	0.00116633		AV256778 RIKEN full-length enriched, adult male testis (DH10B) Mus musculus cDNA clone 4921531B15 3'. [AV256778]
A_51_P427619	16.3195	down	0.000298535	0.00360779	Tbx20	Mus musculus blastocyst blastocyst cDNA, RIKEN full-length enriched library, clone:I1C0008A18 product:T-box 20, full insert sequence. [AK145503]
A_52_P651226	16.313	down	0.000157387	0.00268785	Cntn4	Mus musculus contactin 4 (Cntn4), transcript variant 2, mRNA [NM_173004]
A_51_P276766	16.2602	down	1.52976e-05	0.00119212	Adra1b	Mus musculus adrenergic receptor, alpha 1b (Adra1b), mRNA [NM_007416]
A_51_P437978	16.0843	down	6.53668e-05	0.00189104	Agtr2	Mus musculus angiotensin II receptor, type 2 (Agtr2), mRNA [NM_007429]
A_51_P175784	16.0657	up	4.22912e-05	0.00160032	Neurog3	Mus musculus neurogenin 3 (Neurog3), mRNA [NM_009719]
A_52_P25710	16.0242	down	0.000195195	0.00295125	Aqp4	Mus musculus aquaporin 4 (Aqp4), mRNA [NM_009700]
A_51_P500156	16.0204	down	0.000340484	0.00384756	Pvalb	Mus musculus parvalbumin (Pvalb), mRNA [NM_013645]
A_51_P444364	15.987	down	1.11544e-05	0.00110898	Pou4f3	Mus musculus adult male spinal cord cDNA, RIKEN full-length enriched library, clone:A330076M02 product:POU domain, class 4, transcription factor 3, full insert sequence. [AK039639]
A_51_P428977	15.9668	down	9.52853e-05	0.00217495	Onecut1	Mus musculus 12 days embryo spinal ganglion cDNA, RIKEN full-length enriched library, clone:D130020G02 product:DNA segment, Chr 9, ERATO Doi 423, expressed, full insert sequence. [AK051235]
A_51_P419319	15.9496	down	2.76146e-05	0.00141314	Aqp4	Mus musculus aquaporin 4 (Aqp4), mRNA [NM_009700]
A_52_P579531	15.8463	down	3.06174e-06	0.000839539	Pdlim3	Mus musculus PDZ and LIM domain 3 (Pdlim3), mRNA [NM_016798]
A_51_P296846	15.8439	up	4.48826e-05	0.00163297	Mpped1	Mus musculus metallophosphoesterase domain containing 1 (Mpped1), mRNA [NM_172610]
A_52_P200500	15.8433	down	1.8405e-05	0.00125254	Accn4	Mus musculus amiloride-sensitive cation channel 4, pituitary (Accn4), mRNA [NM_183022]
A_52_P28844	15.8429	down	9.88954e-06	0.00109444	Nrap	Mus musculus nebulin-related anchoring protein (Nrap), transcript variant 2, mRNA [NM_008733]
A_51_P351166	15.818	down	0.00386098	0.0153305	Myod1	Mus musculus myogenic differentiation 1 (Myod1), mRNA [NM_010866]
A_52_P1187645	15.7807	up	0.000536867	0.00485605	C030006F08Rik	Mus musculus adult male corpus striatum cDNA, RIKEN full-length enriched library, clone:C030006F08 product:unclassifiable, full insert sequence. [AK021049]
A_52_P335064	15.7181	down	0.000130208	0.00246923	Mustn1	Mus musculus musculoskeletal, embryonic nuclear protein 1 (Mustn1), mRNA [NM_181390]
A_52_P70888	15.6975	down	1.26852e-05	0.00115394	Snhg11	Mus musculus small nucleolar RNA host gene 11 (non-protein coding) (Snhg11), mRNA [NM_175692]
A_51_P385114	15.6973	down	4.52592e-06	0.000924139	Snhg11	Mus musculus small nucleolar RNA host gene 11 (non-protein coding) (Snhg11), mRNA [NM_175692]
A_51_P157677	15.5921	down	4.57605e-05	0.00164411	Pdlim3	Mus musculus PDZ and LIM domain 3 (Pdlim3), mRNA [NM_016798]
A_52_P222624	15.5791	down	1.50482e-05	0.00119132	Hspb2	Mus musculus heat shock protein 2 (Hspb2), transcript variant 1, mRNA [NM_024441]
A_51_P388042	15.5741	up	1.38201e-05	0.00116633	Zfp238	Mus musculus zinc finger protein 238 (Zfp238), transcript variant 2, mRNA [NM_013915]
A_51_P413075	15.5531	down	3.78934e-05	0.00153683	C130060K24Rik	Mus musculus RIKEN cDNA C130060K24 gene (C130060K24Rik), mRNA [NM_175524]
A_52_P177054	15.5384	down	8.96721e-05	0.00211712	Il22	Mus musculus interleukin 22 (Il22), mRNA [NM_016971]
A_51_P168646	15.5237	down	1.94765e-06	0.0007373	Nefl	neurofilament, light polypeptide Gene [Source:MGI (curated);Acc:MGI:97313] [ENSMUST00000022639]
A_52_P176999	15.5063	down	0.000208917	0.0030227	Klhl31	Mus musculus kelch-like 31 (Drosophila) (Klhl31), mRNA [NM_172925]
A_52_P673458	15.4993	down	0.00048967	0.00462595	Wt1	Mus musculus Wilms tumor 1 homolog (Wt1), mRNA [NM_144783]
A_51_P366672	15.4843	down	3.30068e-06	0.000849641	Slc36a2	Mus musculus solute carrier family 36 (proton/amino acid symporter), member 2 (Slc36a2), mRNA [NM_153170]
A_51_P331638	15.4773	down	0.00016379	0.00273841	Onecut3	Mus musculus one cut domain, family member 3 (Onecut3), mRNA [NM_139226]
A_52_P955515	15.3828	down	0.00385224	0.015308		Mus musculus adult male spinal cord cDNA, RIKEN full-length enriched library, clone:A330001K16 product:unclassifiable, full insert sequence. [AK039229]
A_52_P522640	15.2811	up	0.00044096	0.00438579	Alx4	Mus musculus aristaless-like homeobox 4 (Alx4), mRNA [NM_007442]
A_52_P1172945	15.2554	down	0.000327704	0.00376399	Ankrd34b	Mus musculus ankyrin repeat domain 34B (Ankrd34b), mRNA [NM_175455]
A_52_P399088	15.2345	down	9.27012e-05	0.00214085	Ankrd34b	Mus musculus ankyrin repeat domain 34B (Ankrd34b), mRNA [NM_175455]
A_51_P349205	15.2135	down	3.08323e-07	0.000485315	Mbp	Mus musculus myelin basic protein (Mbp), transcript variant 7, mRNA [NM_010777]
A_51_P266191	15.1941	down	0.00383935	0.0152792	Klhl14	Mus musculus kelch-like 14 (Drosophila) (Klhl14), mRNA [NM_001081403]
A_51_P427964	15.1882	down	2.87964e-06	0.000824817	Lmod3	Mus musculus leiomodin 3 (fetal) (Lmod3), mRNA [NM_001081157]
A_51_P491916	15.1645	down	0.00143979	0.00831729	Rassf6	Mus musculus Ras association (RalGDS/AF-6) domain family member 6 (Rassf6), mRNA [NM_028478]
A_51_P339934	15.1452	down	2.5851e-08	0.000296659	Nefl	Mus musculus neurofilament, light polypeptide (Nefl), mRNA [NM_010910]
A_52_P631547	15.0996	down	0.000156654	0.00268308	Cytl1	Mus musculus cytokine-like 1 (Cytl1), mRNA [NM_001081106]
A_52_P311941	15.0949	down	1.52253e-05	0.00119212	Pcdh15	Mus musculus 7 days neonate cerebellum cDNA, RIKEN full-length enriched library, clone:A730032K02 product:protocadherin 15, full insert sequence. [AK042869]
A_51_P360655	15.0582	up	2.13886e-05	0.00131034	Slc22a6	Mus musculus solute carrier family 22 (organic anion transporter), member 6 (Slc22a6), mRNA [NM_008766]
A_51_P322115	14.9922	down	0.000301681	0.00361929	Htr5b	Mus musculus 5-hydroxytryptamine (serotonin) receptor 5B (Htr5b), mRNA [NM_010483]
A_52_P499499	14.9887	down	0.0161011	0.0414497	4833422F24Rik	Mus musculus RIKEN cDNA 4833422F24 gene (4833422F24Rik), mRNA [NM_029021]
A_51_P450929	14.9808	down	1.34583e-05	0.00116633	Chrnd	Mus musculus cholinergic receptor, nicotinic, delta polypeptide (Chrnd), mRNA [NM_021600]
A_51_P375969	14.9231	down	0.00622859	0.0210508	Ces3	Mus musculus carboxylesterase 3 (Ces3), mRNA [NM_053200]
A_52_P99705	14.8558	down	3.54501e-05	0.00151364	Ctnna3	Mus musculus catenin (cadherin associated protein), alpha 3 (Ctnna3), transcript variant 2, mRNA [NM_177612]
A_51_P115715	14.8269	down	5.14676e-05	0.00173012	Asb2	Mus musculus ankyrin repeat and SOCS box-containing 2 (Asb2), mRNA [NM_023049]
A_51_P286423	14.7568	down	0.000270171	0.00342799	Foxd3	Mus musculus forkhead box D3 (Foxd3), mRNA [NM_010425]
A_51_P140887	14.7326	up	8.06364e-06	0.00106183	Insm1	Mus musculus insulinoma-associated 1 (Insm1), mRNA [NM_016889]
A_51_P340170	14.6967	down	5.43634e-05	0.00175704	Il20ra	Mus musculus interleukin 20 receptor, alpha (Il20ra), mRNA [NM_172786]
A_52_P177324	14.6873	down	1.79832e-05	0.00124452	Dlk1	Mus musculus delta-like 1 homolog (Drosophila) (Dlk1), transcript variant 1, mRNA [NM_010052]
A_51_P194273	14.6829	down	0.00123816	0.00759818	Sgcg	Mus musculus sarcoglycan, gamma (dystrophin-associated glycoprotein) (Sgcg), mRNA [NM_011892]
A_51_P350091	14.6502	down	0.000948778	0.00659339	Mnx1	motor neuron and pancreas homeobox 1 Gene [Source:MGI Symbol;Acc:MGI:109160] [ENSMUST00000001608]
A_51_P444302	14.5862	down	0.00157899	0.00876541		Mus musculus adult male spinal cord cDNA, RIKEN full-length enriched library, clone:A330012G13 product:unclassifiable, full insert sequence. [AK039273]
A_51_P267933	14.582	down	2.85749e-06	0.000824817	Snhg11	Mus musculus small nucleolar RNA host gene 11 (non-protein coding) (Snhg11), mRNA [NM_175692]
A_51_P375138	14.5534	down	5.35806e-05	0.00174202	Cd36	Mus musculus CD36 antigen mRNA, complete cds. [L23108]
A_51_P428297	14.5206	down	2.10661e-06	0.0007373		Novel protein [Source:UniProtKB/TrEMBL;Acc:B1AT01] [ENSMUST00000078832]
A_51_P499020	14.4742	down	0.000865488	0.00626881	Fbp2	Mus musculus fructose bisphosphatase 2 (Fbp2), mRNA [NM_007994]
A_51_P280455	14.4289	down	0.000223312	0.00311173	Prg4	Mus musculus proteoglycan 4 (megakaryocyte stimulating factor, articular superficial zone protein) (Prg4), transcript variant 1, mRNA [NM_021400]
A_52_P58494	14.353	down	0.000369696	0.00400538	Tusc5	Mus musculus tumor suppressor candidate 5 (Tusc5), mRNA [NM_177709]
A_52_P595389	14.3326	down	0.000963037	0.0066324	Unc80	Mus musculus unc-80 homolog (C. elegans) (Unc80), mRNA [NM_175510]
A_51_P451632	14.3003	down	1.58028e-05	0.00121792	5031410I06Rik	Mus musculus RIKEN cDNA 5031410I06 gene (5031410I06Rik), mRNA [NM_207657]
A_52_P29610	14.2648	down	0.000129764	0.00246814	Ttpa	Mus musculus tocopherol (alpha) transfer protein (Ttpa), mRNA [NM_015767]
A_51_P501897	14.2629	down	0.00230644	0.0110876	Pitx2	Mus musculus paired-like homeodomain transcription factor 2 (Pitx2), transcript variant 3, mRNA [NM_001042502]
A_52_P98614	14.2417	down	3.14918e-05	0.00146174	Slc6a2	Mus musculus solute carrier family 6 (neurotransmitter transporter, noradrenalin), member 2 (Slc6a2), mRNA [NM_009209]
A_51_P228682	14.2295	down	0.00327162	0.013778	2310002L09Rik	Mus musculus RIKEN cDNA 2310002L09 gene (2310002L09Rik), transcript variant 1, mRNA [NM_027981]
A_52_P778761	14.2211	down	6.17711e-05	0.00185295	Vgll3	Mus musculus 0 day neonate head cDNA, RIKEN full-length enriched library, clone:4832416J22 product:unclassifiable, full insert sequence. [AK029300]
A_51_P429252	14.2148	up	3.05715e-05	0.00145271	Prok2	Mus musculus prokineticin 2 (Prok2), transcript variant 1, mRNA [NM_015768]
A_52_P625527	14.2034	down	2.2646e-06	0.000747246	Aqp4	Mus musculus aquaporin 4 (Aqp4), mRNA [NM_009700]
A_51_P384243	14.1494	down	0.00167391	0.00907293	Dusp13	Mus musculus dual specificity phosphatase 13 (Dusp13), transcript variant 1, mRNA [NM_001007268]
A_51_P366121	14.1316	down	0.00788254	0.0247864	Klf14	Mus musculus Kruppel-like factor 14 (Klf14), mRNA [NM_001135093]
A_51_P259245	13.9878	down	6.07548e-05	0.00184944	Ebf3	Mus musculus early B-cell factor 3 (Ebf3), transcript variant 3, mRNA [NM_010096]
A_51_P205215	13.9686	down	3.3118e-05	0.00149368	Klhl30	Mus musculus kelch-like 30 (Drosophila) (Klhl30), mRNA [NM_027551]
A_52_P2706	13.9419	down	0.000106488	0.00228655	Mypn	Mus musculus myopalladin (Mypn), mRNA [NM_182992]
A_52_P393496	13.9037	up	0.0102211	0.0297958	Satb2	Mus musculus special AT-rich sequence binding protein 2 (Satb2), mRNA [NM_139146]
A_51_P430462	13.8707	down	0.000595594	0.00514089	Alox8	Mus musculus arachidonate 8-lipoxygenase (Alox8), mRNA [NM_009661]
A_51_P323712	13.8693	down	4.71363e-06	0.000925802	Agt	Mus musculus angiotensinogen (serpin peptidase inhibitor, clade A, member 8) (Agt), mRNA [NM_007428]
A_51_P289032	13.8377	down	0.000140658	0.00255698	Col10a1	Mus musculus collagen, type X, alpha 1 (Col10a1), mRNA [NM_009925]
A_52_P89335	13.7609	down	1.43649e-05	0.00116695	Tmie	Mus musculus transmembrane inner ear (Tmie), mRNA [NM_146260]
A_52_P142143	13.7194	down	8.00281e-05	0.00202133	Jph2	junctophilin 2 Gene [Source:MGI (curated);Acc:MGI:1891496] [ENSMUST00000109425]
A_51_P322138	13.6925	down	7.92091e-05	0.0020192	Hspb2	Mus musculus heat shock protein 2 (Hspb2), transcript variant 1, mRNA [NM_024441]
A_51_P305217	13.6484	down	0.000188224	0.00291203	Hoxd1	Mus musculus homeobox D1 (Hoxd1), mRNA [NM_010467]
A_51_P472574	13.6387	down	0.000280663	0.00349418	Fgf22	Mus musculus fibroblast growth factor 22 (Fgf22), mRNA [NM_023304]
A_52_P151093	13.608	down	0.0145323	0.0385702	Hmx2	Mus musculus H6 homeobox 2 (Hmx2), mRNA [NM_145998]
A_52_P274437	13.5887	down	0.000399157	0.00415328	9430047L24Rik	Mus musculus 12 days embryo embryonic body between diaphragm region and neck cDNA, RIKEN full-length enriched library, clone:9430047L24 product:unclassifiable, full insert sequence. [AK034850]
A_51_P264673	13.5825	down	0.000104285	0.00226417	Prlr	Mus musculus prolactin receptor (Prlr), mRNA [NM_011169]
A_51_P507664	13.5569	down	0.000248496	0.00328187	Slc25a18	Mus musculus solute carrier family 25 (mitochondrial carrier), member 18 (Slc25a18), nuclear gene encoding mitochondrial protein, mRNA [NM_001081048]
A_52_P747383	13.545	up	0.00115188	0.00729737		RIKEN cDNA A330084C13 gene Gene [Source:MGI Symbol;Acc:MGI:2685802] [ENSMUST00000068927]
A_51_P408430	13.5392	down	1.36765e-05	0.00116633	Col24a1	Mus musculus collagen, type XXIV, alpha 1 (Col24a1), mRNA [NM_027770]
A_51_P386562	13.4443	down	1.7297e-05	0.0012373	Ebf2	Mus musculus early B-cell factor 2 (Ebf2), mRNA [NM_010095]
A_51_P248345	13.377	down	0.0048673	0.0178149	Tcfap2b	Mus musculus transcription factor AP-2 beta (Tcfap2b), transcript variant 2, mRNA [NM_001025305]
A_52_P132074	13.3746	down	0.00120626	0.00749861	A230006K03Rik	PolyQ-containing protein CAG-8 [Source:UniProtKB/TrEMBL;Acc:Q0Z9Z6] [ENSMUST00000107533]
A_51_P122321	13.303	down	4.69825e-06	0.000925802	Il33	Mus musculus interleukin 33 (Il33), transcript variant 2, mRNA [NM_133775]
A_51_P135618	13.288	down	3.10297e-06	0.000842008	Dlk1	Mus musculus adipocyte differentiation-associated protein (pref-1) mRNA, complete cds. [L12721]
A_52_P639048	13.1911	down	9.5093e-06	0.00109444	Adra1b	Mus musculus adrenergic receptor, alpha 1b (Adra1b), mRNA [NM_007416]
A_51_P235139	13.1782	down	2.96529e-05	0.00145192	Kbtbd5	Mus musculus kelch repeat and BTB (POZ) domain containing 5 (Kbtbd5), mRNA [NM_028202]
A_51_P505530	13.1488	down	0.00783395	0.0246693	Tnxb	Mus musculus tenascin XB (Tnxb), mRNA [NM_031176]
A_52_P86116	13.1436	down	3.67532e-05	0.00153172	Serpinb1b	Mus musculus serine (or cysteine) peptidase inhibitor, clade B, member 1b (Serpinb1b), mRNA [NM_173052]
A_51_P155813	13.12	down	6.02644e-05	0.00184533	Fam70a	Mus musculus family with sequence similarity 70, member A (Fam70a), mRNA [NM_172930]
A_51_P433194	13.0827	down	4.62951e-06	0.000924332	Bcas1	Mus musculus breast carcinoma amplified sequence 1 (Bcas1), transcript variant 1, mRNA [NM_029815]
A_52_P205831	13.0598	down	0.00171321	0.00919047	Tcfap2a	Mus musculus transcription factor AP-2, alpha (Tcfap2a), transcript variant 1, mRNA [NM_011547]
A_52_P195640	13.0093	down	7.77187e-06	0.00104077	AW551984	Mus musculus expressed sequence AW551984 (AW551984), mRNA [NM_178737]
A_52_P1108190	13.007	down	0.000455022	0.0044519		Mus musculus adult male spinal cord cDNA, RIKEN full-length enriched library, clone:A330005N19 product:unclassifiable, full insert sequence. [AK039246]
A_51_P124222	12.9996	down	0.000104354	0.00226417	Aqp6	Mus musculus aquaporin 6 (Aqp6), mRNA [NM_175087]
A_52_P413826	12.9983	down	0.00292252	0.0128277		Mus musculus 0 day neonate kidney cDNA, RIKEN full-length enriched library, clone:D630006C15 product:unclassifiable, full insert sequence. [AK052617]
A_51_P257419	12.9639	up	6.89399e-05	0.00191564	Lhx2	Mus musculus LIM homeobox protein 2 (Lhx2), mRNA [NM_010710]
A_52_P469502	12.9507	down	0.000217138	0.00306959	Cda	Mus musculus cytidine deaminase (Cda), mRNA [NM_028176]
A_51_P115147	12.9009	down	0.000623897	0.00526889		Mus musculus 0 day neonate eyeball cDNA, RIKEN full-length enriched library, clone:E130016M22 product:unclassifiable, full insert sequence. [AK087419]
A_52_P238468	12.8146	up	9.50741e-05	0.00217254	Gipr	Mus musculus gastric inhibitory polypeptide receptor (Gipr), mRNA [NM_001080815]
A_51_P218653	12.7872	down	0.00309036	0.0132909	Jph2	Mus musculus junctophilin 2 (Jph2), mRNA [NM_021566]
A_52_P1036252	12.7681	down	0.000571838	0.00502446		Mus musculus 10 days neonate cerebellum cDNA, RIKEN full-length enriched library, clone:B930075O08 product:unclassifiable, full insert sequence. [AK047488]
A_51_P488704	12.6575	down	0.000215174	0.0030652	Asb16	ankyrin repeat and SOCS box-containing 16 Gene [Source:MGI (curated);Acc:MGI:2654437] [ENSMUST00000036467]
A_52_P235995	12.6346	down	0.000342127	0.00385658	3110047P20Rik	Mus musculus RIKEN cDNA 3110047P20 gene (3110047P20Rik), mRNA [NM_177006]
A_51_P178083	12.5724	down	0.000117568	0.00237679	Resp18	Mus musculus regulated endocrine-specific protein 18 (Resp18), mRNA [NM_009049]
A_51_P206585	12.5558	down	0.000550542	0.0049209	Runx1	Mus musculus runt related transcription factor 1 (Runx1), transcript variant 4, mRNA [NM_009821]
A_51_P378381	12.5391	down	1.16154e-05	0.00112427	4933436C20Rik	Mus musculus RIKEN cDNA 4933436C20 gene (4933436C20Rik), non-coding RNA [NR_033641]
A_52_P266562	12.5351	down	0.000129205	0.00246759	Camk2d	Mus musculus 16 days neonate heart cDNA, RIKEN full-length enriched library, clone:D830045E03 product:calcium/calmodulin-dependent protein kinase II, delta, full insert sequence. [AK086018]
A_51_P225134	12.5061	down	3.3166e-06	0.000849641	Myh2	Mus musculus myosin, heavy polypeptide 2, skeletal muscle, adult (Myh2), mRNA [NM_001039545]
A_52_P663704	12.4909	down	0.0057218	0.0198655	Podnl1	Mus musculus podocan-like 1 (Podnl1), mRNA [NM_001013384]
A_52_P249733	12.4772	down	6.08484e-06	0.000983233	Tcap	Mus musculus titin-cap (Tcap), mRNA [NM_011540]
A_51_P127718	12.4132	down	0.000202667	0.00298224	Sh3bgr	Mus musculus SH3-binding domain glutamic acid-rich protein (Sh3bgr), mRNA [NM_015825]
A_52_P315976	12.4107	down	8.32852e-05	0.00205363	Tpm2	Mus musculus tropomyosin 2, beta (Tpm2), mRNA [NM_009416]
A_52_P17582	12.3262	down	0.000752253	0.00582456	Gja3	Mus musculus 16 days embryo lung cDNA, RIKEN full-length enriched library, clone:8430418K19 product:gap junction membrane channel protein alpha 3, full insert sequence. [AK136383]
A_52_P691546	12.3175	down	0.000168948	0.00278584		Mus musculus 10 days neonate cortex cDNA, RIKEN full-length enriched library, clone:A830034C17 product:unclassifiable, full insert sequence. [AK043797]
A_52_P988617	12.2691	down	0.00204857	0.0102811		Mus musculus 10 days neonate cortex cDNA, RIKEN full-length enriched library, clone:A830095C13 product:unclassifiable, full insert sequence. [AK080684]
A_52_P455619	12.2573	up	4.20308e-05	0.00160032	Gipr	Mus musculus gastric inhibitory polypeptide receptor (Gipr), mRNA [NM_001080815]
A_51_P377528	12.233	down	0.000749078	0.00581751	Oprk1	Mus musculus opioid receptor, kappa 1 (Oprk1), mRNA [NM_011011]
A_51_P142206	12.2197	up	4.188e-05	0.00159943	1600029O15Rik	Mus musculus RIKEN cDNA 1600029O15 gene (1600029O15Rik), non-coding RNA [NR_033522]
A_51_P461569	12.1928	down	4.65056e-06	0.000924332		Mus musculus adult male corpus striatum cDNA, RIKEN full-length enriched library, clone:C030047J05 product:unclassifiable, full insert sequence. [AK047809]
A_52_P330488	12.191	up	0.000158927	0.00269979	Otx1	Mus musculus orthodenticle homolog 1 (Drosophila) (Otx1), mRNA [NM_011023]
A_52_P810893	12.1481	down	0.00804963	0.0251489		Mus musculus 0 day neonate thymus cDNA, RIKEN full-length enriched library, clone:A430101J24 product:unclassifiable, full insert sequence. [AK040469]
A_52_P404533	12.1341	down	2.2786e-05	0.00134454	Hspb1	Mus musculus heat shock protein 1 (Hspb1), mRNA [NM_013560]
A_52_P518270	12.1252	down	4.78683e-05	0.00168319	Fam70a	Mus musculus family with sequence similarity 70, member A (Fam70a), mRNA [NM_172930]
A_51_P117627	12.123	down	0.000137027	0.00253073	Ache	Mus musculus acetylcholinesterase (Ache), mRNA [NM_009599]
A_52_P664867	12.1166	up	1.84059e-05	0.00125254	Ppp1r1b	Mus musculus protein phosphatase 1, regulatory (inhibitor) subunit 1B (Ppp1r1b), mRNA [NM_144828]
A_52_P552036	12.0971	down	0.000163226	0.00273318	Myh2	Mus musculus myosin, heavy polypeptide 2, skeletal muscle, adult (Myh2), mRNA [NM_001039545]
A_51_P438711	12.0795	up	0.00167621	0.00907409	Tbx18	Mus musculus T-box18 (Tbx18), mRNA [NM_023814]
A_52_P418477	12.0281	down	4.085e-05	0.00158827	Tpm2	Mus musculus tropomyosin 2, beta (Tpm2), mRNA [NM_009416]
A_51_P442023	11.9729	down	0.000341628	0.00385416	Kif17	Mus musculus kinesin family member 17 (Kif17), mRNA [NM_010623]
A_51_P112151	11.9002	down	0.000456752	0.00446003	Mogat1	Mus musculus monoacylglycerol O-acyltransferase 1 (Mogat1), mRNA [NM_026713]
A_51_P355702	11.8843	down	0.000790116	0.00596652	Trpv3	transient receptor potential cation channel, subfamily V, member 3 Gene [Source:MGI (curated);Acc:MGI:2181407] [ENSMUST00000049676]
A_52_P996186	11.8606	down	0.00428947	0.0164091		Mus musculus 7 days neonate cerebellum cDNA, RIKEN full-length enriched library, clone:A730024A12 product:unclassifiable, full insert sequence. [AK042781]
A_52_P1012625	11.828	down	0.00365948	0.0148148		Mus musculus 15 days embryo head cDNA, RIKEN full-length enriched library, clone:D930049E01 product:unclassifiable, full insert sequence. [AK086746]
A_52_P1004268	11.7907	down	0.000299492	0.00361194		Mus musculus 12 days embryo spinal ganglion cDNA, RIKEN full-length enriched library, clone:D130001P16 product:unclassifiable, full insert sequence. [AK051125]
A_52_P551544	11.7831	down	0.0107484	0.0309026	Grm7	Mus musculus glutamate receptor, metabotropic 7 (Grm7), mRNA [NM_177328]
A_52_P30728	11.7805	down	0.000318376	0.00370709	Abca17	Mus musculus ATP-binding cassette, sub-family A (ABC1), member 17 (Abca17), mRNA [NM_001031621]
A_52_P708507	11.7682	down	0.00011397	0.0023477	Myadml2	Mus musculus myeloid-associated differentiation marker-like 2 (Myadml2), mRNA [NM_026751]
A_52_P645855	11.7617	down	9.97071e-06	0.00109644	Stbd1	Mus musculus starch binding domain 1 (Stbd1), mRNA [NM_175096]
A_51_P258281	11.756	down	3.6969e-06	0.000871329	Gal	Mus musculus galanin (Gal), mRNA [NM_010253]
A_51_P408091	11.7543	down	0.000154698	0.0026731		Mus musculus 16 days embryo head cDNA, RIKEN full-length enriched library, clone:C130073H09 product:unclassifiable, full insert sequence. [AK081747]
A_51_P325173	11.7233	down	9.07754e-06	0.00109444	Tpm1	Mus musculus tropomyosin 1, alpha (Tpm1), transcript variant 1, mRNA [NM_001164248]
A_52_P624475	11.7126	up	6.23146e-06	0.000983233	Neurod2	Mus musculus neurogenic differentiation 2 (Neurod2), mRNA [NM_010895]
A_51_P461877	11.7089	down	6.85162e-06	0.00100448	Thbs2	Mus musculus thrombospondin 2 (Thbs2), mRNA [NM_011581]
A_51_P166740	11.6995	up	0.00051936	0.00478586	Kcnj4	Mus musculus potassium inwardly-rectifying channel, subfamily J, member 4 (Kcnj4), mRNA [NM_008427]
A_51_P378298	11.6987	down	0.012736	0.0349834	Faim3	Mus musculus Fas apoptotic inhibitory molecule 3 (Faim3), mRNA [NM_026976]
A_52_P560113	11.6952	down	7.04384e-06	0.00100448		predicted gene 8810 Pseudogene [Source:MGI Symbol;Acc:MGI:3779814] [ENSMUST00000025333]
A_52_P157726	11.6697	up	0.0154892	0.0403682	Ear7	Mus musculus eosinophil-associated, ribonuclease A family, member 7 (Ear7), mRNA [NM_017385]
A_51_P375146	11.6607	down	0.000141982	0.00256911	Cd36	Mus musculus CD36 antigen (Cd36), transcript variant 2, mRNA [NM_007643]
A_51_P104255	11.63	down	0.00123534	0.00759017	Gm10048	Mus musculus adult female vagina cDNA, RIKEN full-length enriched library, clone:9930013C11 product:hypothetical protein, full insert sequence. [AK036806]
A_51_P477458	11.6239	down	0.000979145	0.00668529	Grid2	Mus musculus glutamate receptor, ionotropic, delta 2 (Grid2), mRNA [NM_008167]
A_51_P247114	11.5933	down	3.05048e-05	0.00145192		predicted gene 8810 Pseudogene [Source:MGI Symbol;Acc:MGI:3779814] [ENSMUST00000025333]
A_51_P150653	11.5543	down	1.66666e-05	0.00123388	Ptprv	Mus musculus protein tyrosine phosphatase, receptor type, V (Ptprv), mRNA [NM_007955]
A_51_P309234	11.5509	down	0.000142167	0.00256911	Vgll3	Mus musculus vestigial like 3 (Drosophila) (Vgll3), mRNA [NM_028572]
A_52_P374960	11.5098	down	0.00052504	0.00480459	Ostn	Mus musculus osteocrin (Ostn), mRNA [NM_198112]
A_51_P496253	11.4933	down	0.000250665	0.00330212	Slc6a4	Mus musculus solute carrier family 6 (neurotransmitter transporter, serotonin), member 4 (Slc6a4), mRNA [NM_010484]
A_51_P258817	11.4663	down	1.3006e-05	0.00115574	Ttpa	Mus musculus adult male liver tumor cDNA, RIKEN full-length enriched library, clone:C730041H16 product:tocopherol (alpha) transfer protein, full insert sequence. [AK050374]
A_51_P481930	11.4536	down	0.000217228	0.00306959	Cdh15	Mus musculus cadherin 15 (Cdh15), mRNA [NM_007662]
A_51_P303160	11.3786	down	0.000221007	0.00309556	Arg1	Mus musculus arginase, liver (Arg1), mRNA [NM_007482]
A_52_P747196	11.3662	down	0.000146464	0.00260503		Mus musculus 0 day neonate cerebellum cDNA, RIKEN full-length enriched library, clone:C230063A09 product:unclassifiable, full insert sequence. [AK048779]
A_51_P514177	11.2527	down	0.000433979	0.00434571	Lrrc2	Mus musculus leucine rich repeat containing 2 (Lrrc2), mRNA [NM_028838]
A_52_P1180933	11.2236	down	1.34508e-05	0.00116633		Mus musculus 0 day neonate head cDNA, RIKEN full-length enriched library, clone:4833445A15 product:Hypothetical protein in the GNAS imprinted complex locus, full insert sequence. [AK076536]
A_51_P295315	11.2175	down	0.0134037	0.036319	Ankrd2	Mus musculus ankyrin repeat domain 2 (stretch responsive muscle) (Ankrd2), mRNA [NM_020033]
A_52_P62744	11.2055	down	8.49157e-05	0.00207245		Mus musculus 10 days neonate cerebellum cDNA, RIKEN full-length enriched library, clone:B930007O10 product:glutamate receptor, ionotropic, NMDA2A (epsilon 1), full insert sequence. [AK080997]
A_51_P433192	11.1991	down	8.10642e-05	0.00203628	Bcas1	Mus musculus breast carcinoma amplified sequence 1 (Bcas1), transcript variant 1, mRNA [NM_029815]
A_52_P97258	11.1751	down	0.000129788	0.00246814	Hapln1	Mus musculus hyaluronan and proteoglycan link protein 1 (Hapln1), mRNA [NM_013500]
A_51_P154913	11.159	down	0.00755302	0.0240343	Mctp2	Mus musculus 16 days neonate thymus cDNA, RIKEN full-length enriched library, clone:A130023H07 product:unclassifiable, full insert sequence. [AK037524]
A_51_P161308	11.12	up	0.00521041	0.0186165	Slc22a2	Mus musculus solute carrier family 22 (organic cation transporter), member 2 (Slc22a2), mRNA [NM_013667]
A_51_P379341	11.1166	up	3.67221e-05	0.00153172	Neurod2	Mus musculus neurogenic differentiation 2 (Neurod2), mRNA [NM_010895]
A_51_P305003	11.104	down	0.000140166	0.0025539	Ntrk1	Mus musculus neurotrophic tyrosine kinase, receptor, type 1 (Ntrk1), mRNA [NM_001033124]
A_51_P335460	11.086	down	0.0123161	0.0341896	Scin	Mus musculus scinderin (Scin), transcript variant 2, mRNA [NM_009132]
A_52_P440284	11.041	down	3.75818e-05	0.0015341		matrix-remodelling associated 7 Gene [Source:MGI (curated);Acc:MGI:1914872] [ENSMUST00000047715]
A_52_P126663	11.0142	down	0.000114367	0.0023477		teashirt zinc finger family member 2 Gene [Source:MGI (curated);Acc:MGI:2153084] [ENSMUST00000123300]
A_51_P356579	10.9837	down	0.000115979	0.00235186	Mxra7	Mus musculus matrix-remodelling associated 7 (Mxra7), mRNA [NM_026280]
A_52_P616949	10.9785	down	2.5936e-05	0.00140572	Pvrl4	Mus musculus poliovirus receptor-related 4 (Pvrl4), transcript variant 1, mRNA [NM_027893]
A_52_P762822	10.9628	down	0.0132658	0.036071		Mus musculus adult male diencephalon cDNA, RIKEN full-length enriched library, clone:9330176L01 product:unclassifiable, full insert sequence. [AK034317]
A_52_P655570	10.9157	up	0.00792833	0.0248758	3110099E03Rik	Mus musculus RIKEN cDNA 3110099E03 gene (3110099E03Rik), non-coding RNA [NR_030712]
A_52_P306327	10.8854	down	0.00317863	0.0135356	Igf1	Mus musculus adult male liver tumor cDNA, RIKEN full-length enriched library, clone:C730016P09 product:unclassifiable, full insert sequence. [AK050118]
A_52_P1059487	10.8583	down	0.000126896	0.00244462	6330510M09Rik	Mus musculus adult male medulla oblongata cDNA, RIKEN full-length enriched library, clone:6330510M09 product:unclassifiable, full insert sequence. [AK018211]
A_52_P483983	10.7854	down	0.000846276	0.00620321
A_52_P195107	10.7807	down	0.00053718	0.00485676	Itgb6	Mus musculus integrin beta 6 (Itgb6), transcript variant 2, mRNA [NM_021359]
A_52_P963982	10.7732	down	8.38421e-05	0.00205721		Mus musculus 12 days embryo spinal ganglion cDNA, RIKEN full-length enriched library, clone:D130061E10 product:unclassifiable, full insert sequence. [AK051636]
A_51_P370640	10.7587	down	0.000192147	0.0029316	Zcchc5	Mus musculus zinc finger, CCHC domain containing 5 (Zcchc5), mRNA [NM_199468]
A_52_P38499	10.736	down	0.000260707	0.00337088	Cntn5	Mus musculus 12 days embryo spinal ganglion cDNA, RIKEN full-length enriched library, clone:D130069P19 product:unclassifiable, full insert sequence. [AK083961]
A_51_P124020	10.7229	down	0.000754833	0.00583568		Mus musculus adult male hypothalamus cDNA, RIKEN full-length enriched library, clone:A230070M06 product:unclassifiable, full insert sequence. [AK038876]
A_51_P454196	10.7148	down	0.000312743	0.00367869	Sh2d4a	Mus musculus SH2 domain containing 4A (Sh2d4a), mRNA [NM_028182]
A_51_P335014	10.708	up	0.000579603	0.00506061	Arx	Mus musculus aristaless related homeobox (Arx), mRNA [NM_007492]
A_51_P514035	10.663	down	4.0108e-05	0.00157984	Cma1	Mus musculus chymase 1, mast cell (Cma1), mRNA [NM_010780]
A_52_P459077	10.6406	down	2.95097e-05	0.00145192		Mus musculus adult male olfactory brain cDNA, RIKEN full-length enriched library, clone:6430518K01 product:hypothetical protein, full insert sequence. [AK032312]
A_51_P433887	10.628	up	0.00298018	0.0129776	Wnt8b	Mus musculus wingless related MMTV integration site 8b (Wnt8b), mRNA [NM_011720]
A_51_P444543	10.618	down	0.0108746	0.0311828	Dbh	Mus musculus dopamine beta hydroxylase (Dbh), mRNA [NM_138942]
A_51_P419335	10.5857	down	0.000473514	0.00455151	Foxb2	Mus musculus forkhead box B2 (Foxb2), mRNA [NM_008023]
A_51_P372680	10.5709	down	0.000673958	0.0054827		Mus musculus 10 days neonate medulla oblongata cDNA, RIKEN full-length enriched library, clone:B830031J19 product:unclassifiable, full insert sequence. [AK046855]
A_52_P429826	10.5575	down	0.0063401	0.0213142		Mus musculus adult male aorta and vein cDNA, RIKEN full-length enriched library, clone:A530055P18 product:unclassifiable, full insert sequence. [AK040987]
A_51_P246924	10.5373	down	0.000159162	0.00270166	Tppp3	Mus musculus tubulin polymerization-promoting protein family member 3 (Tppp3), mRNA [NM_026481]
A_51_P447835	10.5352	down	0.000292326	0.00357291	Pla2g7	Mus musculus phospholipase A2, group VII (platelet-activating factor acetylhydrolase, plasma) (Pla2g7), mRNA [NM_013737]
A_51_P255126	10.5322	down	0.000380411	0.00406164	Zswim5	Mus musculus adult male testis cDNA, RIKEN full-length enriched library, clone:4933426E21 product:hypothetical protein, full insert sequence. [AK016928]
A_51_P346964	10.5205	down	0.00124677	0.00763286	Mrap	Mus musculus melanocortin 2 receptor accessory protein (Mrap), mRNA [NM_029844]
A_51_P514029	10.5047	down	6.36698e-06	0.000990991	Cma1	Mus musculus chymase 1, mast cell (Cma1), mRNA [NM_010780]
A_51_P290921	10.5003	down	0.000393149	0.00412406	Sytl2	Mus musculus synaptotagmin-like 2 (Sytl2), transcript variant 4, mRNA [NM_001040087]
A_52_P256997	10.4843	down	5.64084e-05	0.00179108	Car10	Mus musculus carbonic anhydrase 10 (Car10), mRNA [NM_028296]
A_52_P90805	10.4777	down	0.000227192	0.00313447	Lrrc15	Mus musculus leucine rich repeat containing 15 (Lrrc15), mRNA [NM_028973]
A_52_P549166	10.4663	down	0.0015616	0.00870896	Arsj	Mus musculus arylsulfatase J (Arsj), mRNA [NM_173451]
A_51_P189121	10.4471	down	0.000151798	0.00263957	Atp2c2	Mus musculus ATPase, Ca++ transporting, type 2C, member 2 (Atp2c2), mRNA [NM_026922]
A_51_P282720	10.4351	down	3.07987e-08	0.000296659	AW551984	Mus musculus expressed sequence AW551984 (AW551984), mRNA [NM_178737]
A_52_P256421	10.4284	down	3.36957e-05	0.00149664	Fam129a	family with sequence similarity 129, member A Gene [Source:MGI (curated);Acc:MGI:2137237] [ENSMUST00000148810]
A_52_P271671	10.3893	down	6.59469e-07	0.000579068	Cntn4	Mus musculus contactin 4 (Cntn4), transcript variant 1, mRNA [NM_001109749]
A_52_P656699	10.3438	down	0.000325788	0.00375662	Actn3	Mus musculus actinin alpha 3 (Actn3), mRNA [NM_013456]
A_51_P108606	10.3381	down	0.0028772	0.0126964		Mus musculus 15 days embryo head cDNA, RIKEN full-length enriched library, clone:D930008C23 product:unclassifiable, full insert sequence. [AK086147]
A_51_P303061	10.3195	down	1.75893e-05	0.0012434	Adcy8	Mus musculus adenylate cyclase 8 (Adcy8), mRNA [NM_009623]
A_51_P328539	10.3081	down	3.56321e-05	0.00151826	Eno3	Mus musculus enolase 3, beta muscle (Eno3), transcript variant 1, mRNA [NM_007933]
A_51_P152102	10.3022	down	0.000775107	0.00591743	Atoh7	Mus musculus atonal homolog 7 (Drosophila) (Atoh7), mRNA [NM_016864]
A_52_P350750	10.283	down	8.51284e-06	0.00107056	Chrna4	Mus musculus cholinergic receptor, nicotinic, alpha polypeptide 4 (Chrna4), mRNA [NM_015730]
A_51_P334672	10.2619	down	0.00161847	0.00890786	Sv2c	Mus musculus adult male testis cDNA, RIKEN full-length enriched library, clone:4930527L09 product:weakly similar to SYNAPTIC VESICLE PROTEIN 2C [Rattus norvegicus], full insert sequence. [AK015921]
A_52_P357128	10.221	down	0.000100749	0.00222456	Atp8b3	Mus musculus ATPase, class I, type 8B, member 3 (Atp8b3), mRNA [NM_026094]
A_51_P119760	10.2124	down	0.00262424	0.0119973	H2-Aa	Mus musculus histocompatibility 2, class II antigen A, alpha (H2-Aa), mRNA [NM_010378]
A_51_P312673	10.1922	down	0.00123852	0.00759818		Mus musculus 18-day embryo whole body cDNA, RIKEN full-length enriched library, clone:1110064I13 product:unclassifiable, full insert sequence. [AK027992]
A_52_P963482	10.1889	down	6.89653e-05	0.00191564		Mus musculus 7 days neonate cerebellum cDNA, RIKEN full-length enriched library, clone:A730042F04 product:unclassifiable, full insert sequence. [AK042944]
A_51_P206965	10.1743	down	0.00187973	0.0097439	Sypl2	Mus musculus synaptophysin-like 2 (Sypl2), mRNA [NM_008596]
A_51_P513716	10.1638	down	0.000710819	0.00564849	Ankrd55	Mus musculus ankyrin repeat domain 55 (Ankrd55), transcript variant 1, mRNA [NM_029898]
A_51_P463262	10.162	down	4.18653e-05	0.00159943		Mus musculus adult male hippocampus cDNA, RIKEN full-length enriched library, clone:C630028A22 product:unclassifiable, full insert sequence. [AK083204]
A_52_P468451	10.145	down	0.00563687	0.0196916
A_52_P62617	10.1327	down	0.00898633	0.0271499		Putative uncharacterized protein Fragment [Source:UniProtKB/TrEMBL;Acc:Q8BT27] [ENSMUST00000065159]
A_51_P154524	10.1325	down	0.000106022	0.00228226	Asb12	Mus musculus ankyrin repeat and SOCS box-containing 12 (Asb12), mRNA [NM_080858]
A_51_P459811	10.0944	down	0.000180011	0.00285817	Gbx1	Mus musculus gastrulation brain homeobox 1 (Gbx1), mRNA [NM_015739]
A_52_P649177	10.0878	down	9.03084e-05	0.00211972	Pdlim5	Mus musculus PDZ and LIM domain 5 (Pdlim5), transcript variant 2, mRNA [NM_019809]
A_52_P166694	10.0854	down	1.11846e-05	0.00110898	Vamp1	Mus musculus vesicle-associated membrane protein 1 (Vamp1), transcript variant 1, mRNA [NM_009496]
A_52_P206939	10.0667	down	0.00302403	0.0131128	Sdr39u1	Mus musculus adult male corpus striatum cDNA, RIKEN full-length enriched library, clone:C030015F15 product:preproenkephalin 1, full insert sequence. [AK047709]
A_51_P323195	10.0524	down	0.000141067	0.00256093	Atp13a4	Mus musculus ATPase type 13A4 (Atp13a4), transcript variant 2, mRNA [NM_172613]
A_52_P355709	10.0485	down	7.25702e-05	0.00195508	Gm7361	PREDICTED: Mus musculus hypothetical LOC664837, transcript variant 2 (LOC664837), mRNA [XM_973329]
A_51_P172777	10.0371	down	0.000136278	0.00252511	A330043J11Rik	Mus musculus adult male spinal cord cDNA, RIKEN full-length enriched library, clone:A330043J11 product:unclassifiable, full insert sequence. [AK039443]
A_51_P368894	10.0145	down	5.16853e-05	0.00173012	Onecut1	Mus musculus one cut domain, family member 1 (Onecut1), mRNA [NM_008262]
