# Supplementary material for: The positional identity of mouse ES cell-generated neurons is affected by BMP signaling
Source: Cell Mol Life Sci. 2012 Oct 16;70(6):1095–111. doi: 10.1007/s00018-012-1182-3 (PMC3578729; doi:10.1007/s00018-012-1182-3)
Supplement: Supplementary file 7 — Supplementary material 7 (XLS 12 kb) [file 18_2012_1182_MOESM7_ESM.xls]

## Sheet: Foglio1
Expression fold change of genes coding for the neuronal receptorial apparatus after Noggin treatment
GeneName	FoldChange	Regulation	SystematicName	Description
Adora1	4.14639	Up	NM_001008533	ref|Mus musculus adenosine A1 receptor (Adora1), transcript variant 1, mRNA [NM_001008533]
Adra2a	3.3063	Up	NM_007417	ref|Mus musculus adrenergic receptor, alpha 2a (Adra2a), mRNA [NM_007417]
Adrb1	2.20217	Up	NM_007419	ref|Mus musculus adrenergic receptor, beta 1 (Adrb1), mRNA [NM_007419]
Chrnb2	2.11351	Up	NM_009602	ref|Mus musculus cholinergic receptor, nicotinic, beta polypeptide 2 (neuronal) (Chrnb2), mRNA [NM_009602]
Cnr1	3.13314	Up	NM_007726	ref|Mus musculus cannabinoid receptor 1 (brain) (Cnr1), mRNA [NM_007726]
Gabrg2	6.92426	Up	NM_008073	ref|Mus musculus gamma-aminobutyric acid (GABA-A) receptor, subunit gamma 2 (Gabrg2), transcript variant 1, mRNA [NM_008073]
Gabra2	4.42692	Up	NM_008066	ref|Mus musculus gamma-aminobutyric acid (GABA-A) receptor, subunit alpha 2 (Gabra2), mRNA [NM_008066]
Gabrg2	4.08309	Up	AK049857	gb|Mus musculus adult male hippocampus cDNA, RIKEN full-length enriched library, clone:C630004C13 product:gamma-aminobutyric acid (GABA-A) receptor, subunit gamma 2, full insert sequence. [AK049857]
Gabra4	3.3048	Up	NM_010251	ref|Mus musculus gamma-aminobutyric acid (GABA-A) receptor, subunit alpha 4 (Gabra4), mRNA [NM_010251]
Gabra5	2.45968	Up	NM_176942	ref|Mus musculus gamma-aminobutyric acid (GABA-A) receptor, subunit alpha 5 (Gabra5), mRNA [NM_176942]
Gabra2	2.32632	Up	AK048165	gb|Mus musculus 16 days embryo head cDNA, RIKEN full-length enriched library, clone:C130038H23 product:gamma-aminobutyric acid (GABA-A) receptor, subunit alpha 2, full insert sequence [AK048165]
Gabrb3	2.09176	Up	NM_008071	ref|Mus musculus gamma-aminobutyric acid (GABA-A) receptor, subunit beta 3 (Gabrb3), transcript variant 1, mRNA [NM_008071]
Gabrb1	2.03414	Up	NM_008069	ref|Mus musculus gamma-aminobutyric acid (GABA-A) receptor, subunit beta 1 (Gabrb1), mRNA [NM_008069]
Glra2	3.52981	Up	NM_183427	ref|Mus musculus glycine receptor, alpha 2 subunit (Glra2), mRNA [NM_183427]
Grm1	6.50667	Up	NM_016976	ref|Mus musculus glutamate receptor, metabotropic 1 (Grm1), transcript variant 1, mRNA [NM_016976]
Grm8	3.5663	Up	NM_008174	ref|Mus musculus glutamate receptor, metabotropic 8 (Grm8), mRNA [NM_008174]
Grin3a	2.45363	Up	ENSMUST00000076674	ens|glutamate receptor ionotropic, NMDA3A Gene [Source:MGI (curated);Acc:Grin3a-002] [ENSMUST00000076674]
Grik2	2.3453	Up	NM_010349	ref|Mus musculus glutamate receptor, ionotropic, kainate 2 (beta 2) (Grik2), transcript variant 2, mRNA [NM_010349]
Grik1	2.25441	Up	NM_146072	ref|Mus musculus glutamate receptor, ionotropic, kainate 1 (Grik1), transcript variant 1, mRNA [NM_146072]
Gria2	2.18126	Up	NM_013540	ref|Mus musculus glutamate receptor, ionotropic, AMPA2 (alpha 2) (Gria2), transcript variant 2, mRNA [NM_013540]
Grik4	2.09789	Up	NM_175481	ref|Mus musculus glutamate receptor, ionotropic, kainate 4 (Grik4), mRNA [NM_175481]
Grid2	1.99566	Up	AK032669	gb|Mus musculus 10 days neonate cerebellum cDNA, RIKEN full-length enriched library, clone:6530411F08 product:glutamate receptor, ionotropic, delta 2, full insert sequence. [AK032669]
Grin2c	2.90187	Down	NM_010350	ref|Mus musculus glutamate receptor, ionotropic, NMDA2C (epsilon 3) (Grin2c), mRNA [NM_010350]
