# Supplementary material for: The positional identity of mouse ES cell-generated neurons is affected by BMP signaling
Source: Cell Mol Life Sci. 2012 Oct 16;70(6):1095–111. doi: 10.1007/s00018-012-1182-3 (PMC3578729; doi:10.1007/s00018-012-1182-3)
Supplement: Supplementary file 8 — Supplementary material 8 (XLS 11 kb) [file 18_2012_1182_MOESM8_ESM.xls]

## Sheet: Sheet1
Gene	Reference
Tbr2	Hancock SN, Agulnik SI, Silver LM, Papaioannou VE (1999). Mapping and expression analysis of the mouse ortholog of Xenopus Eomesodermin. Mech Dev. (1-2):205-8.
Emx1	Simeone, A, Gulisano, M, Acampora, D, Stornaiuolo, A, Rambaldi, M, & Boncinelli, E (1992). Two vertebrate homeobox genes related to the Drosophila empty spiracles gene are expressed in the embryonic cerebral cortex The EMBO Journal, 11(7), 2541-50
Emx2	Simeone, A, Gulisano, M, Acampora, D, Stornaiuolo, A, Rambaldi, M, & Boncinelli, E (1992). Two vertebrate homeobox genes related to the Drosophila empty spiracles gene are expressed in the embryonic cerebral cortex The EMBO Journal, 11(7), 2541-50
Tbr1	Bulfone, A, Smiga, SM, Shimamura, K, Peterson, A, Puelles, L, & Rubenstein, J L (1995). T-brain-1: a homolog of Brachyury whose expression defines molecularly distinct domains within the cerebral cortex Neuron, 15(1), 63-78
Vax1	Hallonet M, Hollemann T, Wehr R, Jenkins NA, Copeland NG, Pieler T, Gruss P (1998). Vax1 is a novel homeobox-containing gene expressed in the developing anterior ventral forebrain" Development 125 (14): 2599–610
Nkx21	Kimura, S, Hara, Y, Pineau, T, Fernandez-Salguero, P, Fox, CH, Ward, JM and Gonzalez, FJ (1996).The T/ebp null mouse: thyroid-specific enhancer-binding protein is essential for the organogenesis of the thyroid, lung, ventral forebrain, and pituitary Genes Dev 10, 60-69
Lhx6	Kimura N, Ueno M, Nakashima K, Taga T (1999). A brain region-specific gene product Lhx61 interacts with Ldb1 through tandem LIM-domains J Biochem 126 (1): 180–7
Gsx1	Toresson H, Campbell K (2001). A role for Gsh1 in the developing striatum and olfactory bulb of Gsh2 mutant mice Development 128(23):4769-80
Gsx2	Hsieh-Li HM, et al (1995). Gsh-2, a murine homeobox gene expressed in the developing brain Mech Dev 50:177–186
Dlx2	Porteus, M H, Bulfone, A, Ciaranello, RD and Rubenstein, J L (1991). Isolation and characterization of a novel cDNA clone encoding a homeodomain that is developmentally regulated in the ventral forebrain Neuron 2,221 -229
Ebf1	Garel, S, Marin, F, Grosschedl, R and Charnay, P (1999). Ebf1 controls early cell differentiation in the embryonic striatum Development 126,5285 -5294
Nrg1	Assimacopoulos S, Grove EA, Ragsdale CW (2003). Identification of a Pax6-dependent epidermal growth factor family signaling source at the lateral edge of the embryonic cerebral cortex J Neurosci;23(16):6399-403
Latexin	Arimatsu Y, Ishida M, Takiguchi-Hayashi K, Uratani Y (1999). Cerebral cortical specification by early potential restriction of progenitor cells and later phenotype control of postmitotic neurons Development 126, 629-638
Ngn1	Fode C, Ma Q, Casarosa S, Lemeur, M, Dierich A , Ang SL, Anderson D, Guillemot F(2000). A role for neural determination genes in specifying the dorsoventral identity of telencephalic neurons Genes Dev 14,67-80
Coup-TF1	Zhou C, Tsai SY and Tsai MJ (2001). COUP-TFI: an intrinsic factor for early regionalization of the neocortex Genes Dev15(16): 2054–2059
